# Supplementary material for: Aesthetic appraisals of literary style and emotional intensity in narrative engagement are neurally dissociable
Source: Commun Biol. 2021 Dec 16;4:1401. doi: 10.1038/s42003-021-02926-0 (PMC8677754; doi:10.1038/s42003-021-02926-0)
Supplement: Supplementary file 4 — Supplementary Data 1 [file 42003_2021_2926_MOESM4_ESM.xlsx]

## Sheet: Sheet1
DH_1st	emo_mean	emo_stderr	lit_mean	lit_%agree		DM_1st	emo_mean	emo_stderr	lit_mean	lit_%agree
Rating Segment 1						Rating Segment 1
Meneer	1.77778	0.234693	1.03704	96.2963		Met	1.81481	0.169102	1.44444	55.5556
Kuisters	1.81481	0.244815	1.03704	96.2963		mijn	1.81481	0.169102	1.48148	51.8519
van	1.7037	0.175532	1.03704	96.2963		wijsvinger	2	0.213504	1.51852	51.8519
de	1.55556	0.111111	1	100		scharrel	2.25926	0.230153	1.96296	96.2963
viswinkel	1.81481	0.220315	1.03704	96.2963		ik	2.14815	0.224584	1.66667	66.6667
waar	1.66667	0.130744	1.11111	88.8889		behoedzaam	2.2963	0.243519	1.81481	81.4815
ik	1.62963	0.132348	1	100		het	2.25926	0.230153	1.51852	51.8519
af	1.66667	0.14122	1.11111	88.8889		laatste	2.33333	0.250356	1.51852	51.8519
en	1.62963	0.132348	1.11111	88.8889		restje	2.40741	0.240247	1.51852	51.8519
toe	1.62963	0.132348	1.11111	88.8889		uit	2.37037	0.233566	1.48148	51.8519
vrijdagsmiddags	1.77778	0.179691	1.11111	88.8889		een	2.37037	0.233566	1.48148	51.8519
na	1.66667	0.130744	1.11111	88.8889		blik.	2.40741	0.240247	1.48148	51.8519
school	1.7037	0.158472	1.07407	92.5926		Mijn	2.07407	0.176431	1.33333	66.6667
gesneden	2.03704	0.241561	1.14815	85.1852		oren	2.11111	0.187451	1.33333	66.6667
zalm	2.03704	0.23559	1.14815	85.1852		registreren	2.07407	0.176431	1.66667	66.6667
voor	1.85185	0.19759	1.07407	92.5926		de	2.07407	0.176431	1.44444	55.5556
mijn	2.03704	0.20312	1.07407	92.5926		vertrouwde	2.18519	0.185185	1.51852	51.8519
moeder	2.18519	0.250567	1.07407	92.5926		geluiden.	2.22222	0.202078	1.48148	51.8519
moest	1.85185	0.174628	1.07407	92.5926		Het	2.11111	0.209009	1.59259	59.2593
halen	1.77778	0.154083	1.07407	92.5926		sissen	2.22222	0.228543	1.74074	74.0741
was	2.11111	0.222222	1.22222	77.7778		van	2.22222	0.228543	1.59259	59.2593
een	2.37037	0.283186	1.2963	70.3704		het	2.22222	0.228543	1.59259	59.2593
lange	2.55556	0.279057	1.59259	59.2593		water	2.22222	0.228543	1.59259	59.2593
schonkige	2.7037	0.28652	1.92593	92.5926		in	2.14815	0.218149	1.51852	51.8519
man	2.59259	0.288721	1.7037	70.3704		de	2.14815	0.218149	1.51852	51.8519
wiens	2.55556	0.268654	1.77778	77.7778		toiletten.	2.14815	0.218149	1.51852	51.8519
gezicht	2.55556	0.268654	1.77778	77.7778		De	2.48148	0.209261	1.48148	51.8519
hoofdzakelijk	2.59259	0.273519	1.81481	81.4815		kinderkreten	2.62963	0.245461	1.62963	62.963
uit	2.59259	0.278678	1.81481	81.4815		in	2.48148	0.234918	1.37037	62.963
plooien	2.7037	0.276397	1.92593	92.5926		de	2.48148	0.234918	1.37037	62.963
bestond.	2.59259	0.268261	1.77778	77.7778		flat	2.48148	0.234918	1.37037	62.963
Zijn	2.2963	0.191074	1.37037	62.963		boven	2.40741	0.215227	1.40741	59.2593
hoofd	2.33333	0.19245	1.37037	62.963		mijn	2.40741	0.215227	1.40741	59.2593
met	2.33333	0.213504	1.40741	59.2593		hoofd.	2.40741	0.215227	1.40741	59.2593
de	2.40741	0.234243	1.40741	59.2593		De	2.22222	0.228543	1.2963	70.3704
steile	2.55556	0.268654	1.74074	74.0741		buitendeur	2.22222	0.228543	1.2963	70.3704
rossige	2.55556	0.268654	1.74074	74.0741		die	2.2963	0.237597	1.2963	70.3704
kuif	2.59259	0.268261	1.74074	74.0741		drie	2.2963	0.237597	1.33333	66.6667
hing	2.22222	0.234693	1.40741	59.2593		verdiepingen	2.2963	0.237597	1.33333	66.6667
wat	2.18519	0.192724	1.40741	59.2593		lager	2.2963	0.237597	1.33333	66.6667
naar	2.18519	0.192724	1.40741	59.2593		in	2.33333	0.232661	1.33333	66.6667
voren	2.18519	0.192724	1.40741	59.2593		het	2.33333	0.232661	1.33333	66.6667
tussen	2.25926	0.210768	1.40741	59.2593		slot	2.33333	0.232661	1.33333	66.6667
zijn	2.2963	0.212265	1.40741	59.2593		valt.	2.33333	0.232661	1.33333	66.6667
opgetrokken	2.48148	0.215961	1.55556	55.5556		Mijn	3.11111	0.303509	1.40741	59.2593
schouders.	2.44444	0.215717	1.51852	51.8519		oudevrouwenhanden	3.33333	0.301941	1.74074	74.0741
Hij	2.51852	0.215961	1.14815	85.1852		graaien	2.88889	0.321736	1.62963	62.963
sneed	2.66667	0.272166	1.14815	85.1852		boven	2.74074	0.290361	1.2963	70.3704
de	2.62963	0.26767	1.14815	85.1852		het	2.74074	0.290361	1.2963	70.3704
zalm	2.55556	0.273905	1.14815	85.1852		aanrecht.	2.74074	0.290361	1.2963	70.3704
met	2.48148	0.215961	1.22222	77.7778		Het	3	0.301941	1.11111	88.8889
een	2.51852	0.228773	1.2963	70.3704		lege	3	0.301941	1.11111	88.8889
smal	2.7037	0.243519	1.48148	51.8519		blik	3	0.301941	1.11111	88.8889
in	2.59259	0.246105	1.66667	66.6667		valt	3.03704	0.308851	1.03704	96.2963
het	2.59259	0.246105	1.66667	66.6667		op	3	0.301941	1.03704	96.2963
midden	2.74074	0.285413	1.7037	70.3704		de	3	0.301941	1.03704	96.2963
uitgesleten	2.77778	0.284116	1.74074	74.0741		grond	3	0.301941	1.03704	96.2963
mes	2.74074	0.285413	1.51852	51.8519		en	3	0.292353	1.03704	96.2963
nam	2.48148	0.202339	1.18519	81.4815		rolt	3.11111	0.303509	1.03704	96.2963
de	2.51852	0.195172	1.18519	81.4815		met	3.14815	0.309874	1.07407	92.5926
plakjes	2.55556	0.194902	1.22222	77.7778		een	3.14815	0.309874	1.11111	88.8889
tussen	2.51852	0.195172	1.33333	66.6667		klap	3.25926	0.309363	1.11111	88.8889
duim	2.55556	0.194902	1.33333	66.6667		tegen	3.14815	0.314438	1.07407	92.5926
en	2.55556	0.194902	1.33333	66.6667		de	3.11111	0.312755	1.11111	88.8889
wijsvinger	2.55556	0.194902	1.33333	66.6667		metalen	3.18519	0.320421	1.14815	85.1852
en	2.55556	0.215717	1.22222	77.7778		vuilnisbak.	3.18519	0.320421	1.11111	88.8889
legde	2.66667	0.206725	1.33333	66.6667		Mijn	3.74074	0.300012	1.55556	55.5556
ze	2.62963	0.21449	1.33333	66.6667		armbeweging	3.74074	0.300012	1.55556	55.5556
behoedzaam	2.66667	0.206725	1.59259	59.2593		bevriest.	4.07407	0.301591	1.66667	66.6667
op	2.66667	0.206725	1.37037	62.963		De	3.81481	0.315944	1	100
elkaar.	2.66667	0.206725	1.37037	62.963		man	3.81481	0.315944	1	100
Zijn	2.88889	0.293972	1.33333	66.6667		van	3.81481	0.315944	1	100
handen	2.88889	0.293972	1.33333	66.6667		de	3.81481	0.315944	1	100
waren	2.88889	0.293972	1.37037	62.963		flat	3.81481	0.315944	1	100
paarsachtig	3.37037	0.302639	1.74074	74.0741		hiernaast	3.81481	0.315944	1	100
rood	3.37037	0.302639	1.7037	70.3704		moet	3.81481	0.315944	1	100
en	3.33333	0.329032	1.55556	55.5556		de	3.81481	0.315944	1	100
er	3.33333	0.329032	1.55556	55.5556		klap	3.81481	0.315944	1	100
kleefden	3.62963	0.329673	1.59259	59.2593		hebben	3.81481	0.315944	1	100
schubben	3.55556	0.308167	1.66667	66.6667		gehoord.	3.81481	0.315944	1	100
aan.	3.51852	0.317443	1.51852	51.8519		Het	4.59259	0.316944	1.18519	81.4815
Iedere	2.85185	0.332065	1	100		verschrikkelijke	4.74074	0.304723	1.25926	74.0741
keer	2.85185	0.332065	1	100		krassen	4.74074	0.304723	1.22222	77.7778
vroeg	2.85185	0.332065	1	100		begint	4.40741	0.303161	1.11111	88.8889
hij	2.85185	0.332065	1	100		weer.	4.40741	0.303161	1.11111	88.8889
me	2.74074	0.295226	1	100		O	4.62963	0.288172	1.22222	77.7778
of	2.74074	0.295226	1	100		God	4.62963	0.288172	1.25926	74.0741
ik	2.77778	0.298779	1	100		houdt	4.55556	0.298779	1.14815	85.1852
met	2.7037	0.296296	1	100		het	4.55556	0.298779	1.14815	85.1852
Tonia	3.03704	0.33111	1	100		dan	4.55556	0.298779	1.14815	85.1852
wilde	2.92593	0.29683	1	100		nooit	4.55556	0.298779	1.14815	85.1852
spelen.	2.96296	0.299484	1	100		op?	4.55556	0.298779	1.14815	85.1852
Ik	2.77778	0.273905	1	100		Ik	3.37037	0.283186	1.33333	66.6667
zei	2.77778	0.273905	1	100		trek	3.37037	0.283186	1.33333	66.6667
dan	2.74074	0.27525	1	100		mijn	3.37037	0.283186	1.33333	66.6667
dat	2.74074	0.27525	1	100		rok	3.37037	0.283186	1.33333	66.6667
ik	2.85185	0.314438	1	100		op	3.37037	0.283186	1.33333	66.6667
niet	2.85185	0.314438	1	100		zak	3.66667	0.26688	1.33333	66.6667
kon	2.88889	0.308167	1	100		op	3.66667	0.26688	1.33333	66.6667
omdat	2.66667	0.255983	1.07407	92.5926		handen	3.66667	0.26688	1.33333	66.6667
ze	2.66667	0.255983	1.07407	92.5926		en	3.66667	0.26688	1.33333	66.6667
thuis	2.85185	0.305242	1.07407	92.5926		knie	3.66667	0.26688	1.33333	66.6667
op	2.55556	0.252245	1.07407	92.5926		en	3.7037	0.281504	1.44444	55.5556
de	2.55556	0.252245	1.07407	92.5926		sleur	4	0.261488	1.92593	92.5926
zalm	2.51852	0.258035	1.07407	92.5926		mijn	4	0.261488	1.88889	88.8889
zaten	2.55556	0.252245	1.07407	92.5926		oude	3.92593	0.261084	1.92593	92.5926
te	2.55556	0.252245	1.07407	92.5926		lijf	3.92593	0.261084	1.92593	92.5926
wachten.	2.51852	0.258035	1.07407	92.5926		naar	3.85185	0.259869	1.55556	55.5556
Rating Segment 2						de	3.74074	0.27525	1.55556	55.5556
Maar	2.66667	0.297185	1.03846	96.1538		woonkamer.	3.74074	0.27525	1.55556	55.5556
op	2.66667	0.297185	1.03846	96.1538		Daar	3.48148	0.294152	1.14815	85.1852
een	2.66667	0.297185	1.03846	96.1538		komt	3.48148	0.294152	1.14815	85.1852
dag	2.74074	0.300012	1.03846	96.1538		het	3.48148	0.294152	1.14815	85.1852
kon	2.7037	0.296296	1.03846	96.1538		geluid	3.48148	0.294152	1.14815	85.1852
ik	2.77778	0.303509	1.03846	96.1538		vandaan.	3.48148	0.294152	1.11111	88.8889
er	2.74074	0.300012	1.03846	96.1538		Daar	3.55556	0.321736	1.14815	85.1852
niet	2.85185	0.295762	1.03846	96.1538		moet	3.55556	0.321736	1.14815	85.1852
onderuit.	2.85185	0.290905	1.03846	96.1538		ik	3.55556	0.321736	1.14815	85.1852
Het	2.07407	0.213009	1	100		naartoe.	3.55556	0.321736	1.14815	85.1852
was	2.07407	0.213009	1	100		Vandaag	4.40741	0.321407	1.33333	66.6667
druk	2.07407	0.238262	1	100		laat	4.44444	0.317277	1.33333	66.6667
in	2.03704	0.210016	1	100		ik	4.44444	0.317277	1.33333	66.6667
de	2.03704	0.210016	1	100		me	4.44444	0.317277	1.33333	66.6667
winkel.	2.11111	0.222222	1	100		niet	4.48148	0.317443	1.33333	66.6667
Zodra	2.40741	0.288721	1.07692	92.3077		meer	4.48148	0.317443	1.33333	66.6667
meneer	2.48148	0.303683	1.07692	92.3077		door	4.51852	0.312924	1.44444	55.5556
Kuisters	2.48148	0.303683	1.07692	92.3077		mijn	4.51852	0.312924	1.48148	51.8519
me	2.2963	0.28652	1.07692	92.3077		angst	4.51852	0.312924	1.59259	59.2593
binnen	2.40741	0.303161	1.07692	92.3077		verlammen.	4.51852	0.312924	1.62963	62.963
zag	2.44444	0.303509	1.07692	92.3077		Al	3.85185	0.290905	1.07407	92.5926
komen	2.40741	0.303161	1.07692	92.3077		enkele	3.85185	0.285967	1.07407	92.5926
duwde	2.85185	0.305242	1.19231	80.7692		dagen	3.85185	0.285967	1.07407	92.5926
hij	2.55556	0.293972	1.19231	80.7692		krast	4	0.301941	1.11111	88.8889
de	2.51852	0.294152	1.23077	76.9231		de	3.85185	0.290905	1.07407	92.5926
schuifdeur	2.55556	0.293972	1.23077	76.9231		man	3.85185	0.290905	1.07407	92.5926
tussen	2.55556	0.293972	1.23077	76.9231		van	3.85185	0.290905	1.07407	92.5926
winkel	2.55556	0.293972	1.23077	76.9231		hiernaast	3.85185	0.290905	1.07407	92.5926
en	2.48148	0.298955	1.19231	80.7692		op	3.88889	0.298779	1.07407	92.5926
huiskamer	2.66667	0.320256	1.19231	80.7692		de	3.88889	0.298779	1.07407	92.5926
een	2.55556	0.293972	1.15385	84.6154		muur.	3.88889	0.298779	1.07407	92.5926
eindje	2.55556	0.293972	1.19231	80.7692		Het	4.77778	0.321736	1.22222	77.7778
open	2.62963	0.30731	1.19231	80.7692		krassen	4.77778	0.321736	1.22222	77.7778
en	2.55556	0.298779	1.11538	88.4615		is	4.77778	0.321736	1.22222	77.7778
zei	2.77778	0.293972	1.11538	88.4615		voor	4.77778	0.321736	1.22222	77.7778
dat	2.77778	0.293972	1.11538	88.4615		mij	4.77778	0.321736	1.22222	77.7778
ik	2.88889	0.303509	1.11538	88.4615		bestemd.	4.77778	0.321736	1.25926	74.0741
maar	2.77778	0.293972	1.11538	88.4615		De	4.88889	0.321736	1.14815	85.1852
door	2.81481	0.292533	1.11538	88.4615		man	4.88889	0.321736	1.14815	85.1852
moest	2.77778	0.293972	1.11538	88.4615		wil	4.88889	0.321736	1.14815	85.1852
lopen	2.88889	0.303509	1.11538	88.4615		me	4.88889	0.321736	1.14815	85.1852
want	2.62963	0.27811	1.07692	92.3077		eerst	4.88889	0.321736	1.14815	85.1852
het	2.66667	0.287439	1.07692	92.3077		bang	5.03704	0.322391	1.14815	85.1852
zou	2.66667	0.287439	1.07692	92.3077		maken.	5.03704	0.322391	1.14815	85.1852
nog	2.66667	0.287439	1.07692	92.3077		Daarna	4.77778	0.326133	1.14815	85.1852
wel	2.66667	0.287439	1.07692	92.3077		wil	4.85185	0.318936	1.14815	85.1852
even	2.66667	0.287439	1.07692	92.3077		hij	4.88889	0.317277	1.14815	85.1852
duren.	2.62963	0.293074	1.07692	92.3077		de	4.92593	0.310894	1.14815	85.1852
Tonia	3.25926	0.322881	1.07692	92.3077		deur	4.92593	0.310894	1.14815	85.1852
is	3.25926	0.322881	1.07692	92.3077		openbreken.	5.07407	0.310894	1.14815	85.1852
thuis'.	3.33333	0.329032	1.07692	92.3077		Maar	4.44444	0.351364	1.22222	77.7778
Hij	3.07407	0.349709	1.11538	88.4615		dit	4.48148	0.347438	1.22222	77.7778
gaf	3.03704	0.351964	1.11538	88.4615		is	4.48148	0.347438	1.22222	77.7778
me	3.03704	0.351964	1.11538	88.4615		mijn	4.51852	0.347438	1.22222	77.7778
een	3.03704	0.351964	1.11538	88.4615		flat.	4.51852	0.347438	1.22222	77.7778
zetje	3.37037	0.325323	1.15385	84.6154		Ik	4.66667	0.329032	1.18519	81.4815
tegen	3.18519	0.333492	1.15385	84.6154		laat	4.7037	0.328229	1.18519	81.4815
mijn	3.22222	0.334755	1.15385	84.6154		er	4.7037	0.328229	1.18519	81.4815
schouder	3.22222	0.334755	1.15385	84.6154		niemand	4.7037	0.328229	1.18519	81.4815
en	3.18519	0.333492	1	100		in.	4.62963	0.333966	1.18519	81.4815
deed	3.22222	0.330472	1	100		Telkens	4.03704	0.294689	1.11111	88.8889
de	3.33333	0.333333	1	100		wanneer	4	0.297185	1.11111	88.8889
deur	3.33333	0.333333	1	100		de	4	0.297185	1.11111	88.8889
achter	3.33333	0.333333	1	100		man	4	0.297185	1.11111	88.8889
me	3.33333	0.333333	1	100		me	4	0.297185	1.11111	88.8889
dicht.	3.33333	0.333333	1	100		in	4.03704	0.294689	1.11111	88.8889
De	3.44444	0.338983	1.23077	76.9231		de	4.03704	0.294689	1.11111	88.8889
kamer	3.44444	0.338983	1.23077	76.9231		woonkamer	4.03704	0.294689	1.11111	88.8889
was	3.44444	0.338983	1.23077	76.9231		hoort	4.07407	0.29683	1.11111	88.8889
donker	3.88889	0.338983	1.26923	73.0769		begint	4.22222	0.312755	1.14815	85.1852
en	3.62963	0.329673	1.26923	73.0769		zijn	4.22222	0.312755	1.14815	85.1852
klein.	3.77778	0.355395	1.26923	73.0769		gekras.	4.2963	0.319432	1.14815	85.1852
Tonia	3.03704	0.294689	1.30769	69.2308		Geen	3.92593	0.349709	1.37037	62.963
zat	3.03704	0.294689	1.30769	69.2308		geluiden	3.92593	0.349709	1.37037	62.963
aan	3.03704	0.294689	1.30769	69.2308		meer	3.81481	0.333492	1.37037	62.963
tafel	3.03704	0.294689	1.30769	69.2308		maken	3.81481	0.333492	1.37037	62.963
naar	3	0.297185	1.30769	69.2308		is	3.81481	0.333492	1.37037	62.963
haar	3.07407	0.29683	1.30769	69.2308		de	3.81481	0.333492	1.37037	62.963
handen	3.18519	0.287622	1.30769	69.2308		boodschap.	3.81481	0.333492	1.40741	59.2593
te	3.07407	0.29683	1.30769	69.2308		Rating Segment 2
kijken	3.18519	0.287622	1.30769	69.2308		Het	4.19231	0.323534	1.07407	92.5926
die	2.7037	0.296296	1.42308	57.6923		krassen	4.26923	0.321332	1.07407	92.5926
voor	2.7037	0.296296	1.42308	57.6923		op	4.26923	0.321332	1.07407	92.5926
haar	2.77778	0.289086	1.42308	57.6923		de	2.88462	0.262103	1	100
op	2.74074	0.290361	1.53846	53.8462		muur	4.26923	0.321332	1.07407	92.5926
het	2.74074	0.290361	1.57692	57.6923		wordt	4.26923	0.321332	1.14815	85.1852
pluche	2.96296	0.322391	1.84615	84.6154		driftiger.	4.42308	0.324265	1.66667	66.6667
tafelkleed	2.88889	0.303509	1.76923	76.9231		De	3.92308	0.308461	1.55556	55.5556
lagen;	2.81481	0.292533	1.57692	57.6923		man	3.92308	0.308461	1.55556	55.5556
een	3.44444	0.279057	1.69231	69.2308		gedraagt	3.92308	0.308461	1.62963	62.963
bleek	3.51852	0.294152	1.80769	80.7692		zich	3.92308	0.308461	1.66667	66.6667
kind	3.62963	0.293074	1.76923	76.9231		als	3.92308	0.308461	1.74074	74.0741
met	3.62963	0.293074	1.76923	76.9231		een	4.03846	0.301181	1.74074	74.0741
lichte	3.74074	0.304723	1.84615	84.6154		roofdier.	4.30769	0.327081	1.77778	77.7778
waterige	3.66667	0.306622	1.88462	88.4615		Hij	3.92308	0.341594	1.14815	85.1852
ogen	3.77778	0.303509	1.84615	84.6154		weet	3.92308	0.341594	1.14815	85.1852
en	3.62963	0.30731	1.80769	80.7692		dat	3.88462	0.347859	1.14815	85.1852
vlasachtig	3.62963	0.30731	1.96154	96.1538		hij	3.88462	0.347859	1.14815	85.1852
haar.	3.74074	0.304723	1.84615	84.6154		ongestoord	4	0.34194	1.22222	77.7778
Ze	3.03704	0.322391	1.07692	92.3077		op	3.92308	0.341594	1.18519	81.4815
zat	3.07407	0.319927	1.07692	92.3077		de	3.92308	0.341594	1.18519	81.4815
bij	3.03704	0.322391	1.07692	92.3077		muur	4	0.34194	1.18519	81.4815
me	3.03704	0.322391	1.07692	92.3077		kan	4	0.34194	1.18519	81.4815
in	3.03704	0.322391	1.07692	92.3077		krassen	4	0.34194	1.18519	81.4815
de	3.03704	0.322391	1.07692	92.3077		dat	4.19231	0.342027	1.22222	77.7778
klas	3.11111	0.321736	1.07692	92.3077		ik	4.19231	0.342027	1.22222	77.7778
en	3.25926	0.335856	1.07692	92.3077		geen	4.30769	0.331752	1.22222	77.7778
omdat	3.74074	0.322881	1.07692	92.3077		mens	4.30769	0.331752	1.22222	77.7778
iedereen	3.85185	0.318936	1.07692	92.3077		te	4.30769	0.331752	1.2963	70.3704
vond	3.74074	0.322881	1.07692	92.3077		hulp	4.30769	0.331752	1.2963	70.3704
dat	3.74074	0.322881	1.11538	88.4615		kan	4.30769	0.331752	1.2963	70.3704
ze	3.81481	0.341928	1.15385	84.6154		roepen.	4.30769	0.331752	1.2963	70.3704
niet	3.81481	0.341928	1.23077	76.9231		Ik	3.96154	0.339596	1.03704	96.2963
alleen	3.77778	0.351364	1.23077	76.9231		moet	3.96154	0.339596	1.03704	96.2963
op	3.77778	0.351364	1.30769	69.2308		de	3.96154	0.339596	1.03704	96.2963
een	3.96296	0.347893	1.38462	61.5385		man	3.96154	0.339596	1.03704	96.2963
vis	4.03704	0.339605	1.38462	61.5385		weglokken	4.11538	0.338898	1.14815	85.1852
leek	4.03704	0.339605	1.38462	61.5385		van	4.11538	0.338898	1.03704	96.2963
maar	3.96296	0.322391	1.34615	65.3846		de	4.11538	0.338898	1.03704	96.2963
ook	3.96296	0.322391	1.34615	65.3846		muur.	4.11538	0.338898	1.03704	96.2963
naar	4.07407	0.341465	1.34615	65.3846		Nu	4.11538	0.347859	1.11111	88.8889
vis	4.07407	0.341465	1.34615	65.3846		moet	4.11538	0.347859	1.11111	88.8889
stonk	4.07407	0.341465	1.34615	65.3846		ik	4.11538	0.347859	1.11111	88.8889
wilde	4.11111	0.34316	1.07692	92.3077		het	4.11538	0.347859	1.11111	88.8889
niemand	4.14815	0.352863	1.07692	92.3077		doen.	4.11538	0.347859	1.11111	88.8889
met	4.11111	0.34316	1.07692	92.3077		Onhoorbaar	3.73077	0.330769	1.44444	55.5556
haar	4.11111	0.34316	1.07692	92.3077		sluip	3.73077	0.330769	1.40741	59.2593
spelen.	4.11111	0.34316	1.07692	92.3077		ik	3.69231	0.322343	1.25926	74.0741
Rating Segment 3						naar	3.69231	0.322343	1.22222	77.7778
Wat	3.85185	0.323371	1.03846	96.1538		de	3.69231	0.322343	1.22222	77.7778
kom	3.85185	0.323371	1.03846	96.1538		deur	3.69231	0.322343	1.22222	77.7778
je	2.2963	0.191074	1	100		en	3.57692	0.309705	1.18519	81.4815
doen?'	3.85185	0.323371	1.03846	96.1538		druk	3.61538	0.319022	1.2963	70.3704
vroeg	2.74074	0.313934	1.03846	96.1538		mijn	3.61538	0.319022	1.2963	70.3704
ze.	2.74074	0.313934	1.03846	96.1538		oog	3.61538	0.319022	1.2963	70.3704
Ze	2.62963	0.262294	1.19231	80.7692		het	3.57692	0.314633	1.22222	77.7778
legde	2.62963	0.262294	1.19231	80.7692		ronde	3.61538	0.319022	1.2963	70.3704
haar	2.40741	0.234243	1	100		kijkgaatje.	3.61538	0.319022	1.2963	70.3704
handen	2.62963	0.262294	1.19231	80.7692		De	3.11538	0.338898	1.33333	66.6667
in	2.62963	0.262294	1.19231	80.7692		lift	3.11538	0.338898	1.33333	66.6667
haar	2.62963	0.262294	1.19231	80.7692		in	3.11538	0.338898	1.33333	66.6667
schoot	2.62963	0.262294	1.19231	80.7692		de	3.11538	0.338898	1.33333	66.6667
en	2.74074	0.27525	1.19231	80.7692		trappenhal	3.11538	0.338898	1.33333	66.6667
keek	2.88889	0.268654	1.23077	76.9231		zoemt.	3.15385	0.340553	1.40741	59.2593
me	2.88889	0.268654	1.23077	76.9231		Een	2.88462	0.343408	1.03704	96.2963
wantrouwig	3.33333	0.292353	1.23077	76.9231		vrouw	2.88462	0.343408	1.03704	96.2963
aan.	2.88889	0.268654	1.23077	76.9231		stapt	2.92308	0.346068	1.03704	96.2963
Haar	2.96296	0.317942	1.57692	57.6923		uit	2.92308	0.346068	1.03704	96.2963
mond	2.96296	0.317942	1.57692	57.6923		de	2.92308	0.346068	1.03704	96.2963
hing	2.96296	0.317942	1.57692	57.6923		lift	2.92308	0.346068	1.03704	96.2963
half	3.22222	0.355395	1.57692	57.6923		en	2.88462	0.343408	1.03704	96.2963
open	3.22222	0.355395	1.57692	57.6923		verdwijnt	2.92308	0.346068	1.14815	85.1852
haar	3.2963	0.349256	1.76923	76.9231		in	2.92308	0.346068	1.07407	92.5926
witte	3.44444	0.34316	1.84615	84.6154		haar	2.92308	0.346068	1.07407	92.5926
gezicht	3.44444	0.34316	1.84615	84.6154		flat.	2.92308	0.346068	1.07407	92.5926
glom	3.44444	0.34316	1.84615	84.6154		Na	3.19231	0.318744	1.03704	96.2963
alsof	3.55556	0.330472	1.88462	88.4615		enkele	3.19231	0.318744	1.03704	96.2963
het	3.55556	0.330472	1.88462	88.4615		minuten	3.19231	0.318744	1.03704	96.2963
met	3.62963	0.350613	1.88462	88.4615		open	3.26923	0.31161	1.11111	88.8889
vet	3.66667	0.341773	1.92308	92.3077		ik	3.30769	0.317535	1.11111	88.8889
was	3.62963	0.350613	1.88462	88.4615		onhoorbaar	3.34615	0.323168	1.25926	74.0741
ingesmeerd.	3.66667	0.341773	1.88462	88.4615		de	3.30769	0.317535	1.14815	85.1852
Ik	2.22222	0.187451	1.03846	96.1538		deur.	3.23077	0.310373	1.14815	85.1852
moet	2.22222	0.187451	1.03846	96.1538		Voorzichtig	3.30769	0.302651	1.2963	70.3704
hier	2.22222	0.187451	1.03846	96.1538		schuifel	3.26923	0.28586	1.44444	55.5556
even	2.22222	0.187451	1.03846	96.1538		ik	3.26923	0.274886	1.18519	81.4815
wachten	2.22222	0.187451	1.03846	96.1538		de	3.26923	0.274886	1.18519	81.4815
van	2.22222	0.187451	1.03846	96.1538		gang	3.26923	0.274886	1.18519	81.4815
je	2.22222	0.187451	1.03846	96.1538		op	3.26923	0.274886	1.18519	81.4815
vader.'	2.22222	0.187451	1.03846	96.1538		naar	3.26923	0.274886	1.11111	88.8889
De	2.25926	0.181734	1.19231	80.7692		de	3.26923	0.274886	1.11111	88.8889
meubels	2.25926	0.181734	1.19231	80.7692		volgende	3.26923	0.274886	1.11111	88.8889
in	2.25926	0.181734	1.19231	80.7692		deur.	3.26923	0.274886	1.11111	88.8889
het	2.25926	0.181734	1.23077	76.9231		Een	4.11538	0.320226	1.07407	92.5926
vertrek	2.25926	0.181734	1.23077	76.9231		druk	4.11538	0.320226	1.07407	92.5926
stonden	2.25926	0.181734	1.15385	84.6154		op	4.11538	0.320226	1.07407	92.5926
zo	2.2963	0.191074	1.19231	80.7692		de	4.11538	0.320226	1.07407	92.5926
dicht	2.2963	0.191074	1.19231	80.7692		bel.	4.11538	0.320226	1.07407	92.5926
op	2.2963	0.191074	1.19231	80.7692		Dan	4.53846	0.299901	1.07407	92.5926
elkaar	2.2963	0.191074	1.19231	80.7692		hol	4.69231	0.292308	1.25926	74.0741
dat	2.2963	0.191074	1.19231	80.7692		ik	4.57692	0.294426	1.07407	92.5926
je	2.2963	0.191074	1.19231	80.7692		terug	4.57692	0.294426	1.07407	92.5926
nauwelijks	2.2963	0.191074	1.19231	80.7692		en	4.53846	0.294727	1.03704	96.2963
kon	2.33333	0.199715	1.19231	80.7692		draai	4.53846	0.294727	1.03704	96.2963
lopen	2.33333	0.199715	1.19231	80.7692		de	4.53846	0.294727	1.03704	96.2963
zonder	2.33333	0.199715	1.19231	80.7692		sleutel	4.53846	0.294727	1.03704	96.2963
iets	2.33333	0.199715	1.19231	80.7692		om	4.53846	0.294727	1.03704	96.2963
te	2.33333	0.199715	1.19231	80.7692		in	4.53846	0.294727	1.03704	96.2963
raken.	2.40741	0.19436	1.19231	80.7692		het	4.53846	0.294727	1.03704	96.2963
Ik	2.11111	0.209009	1.07692	92.3077		slot.	4.53846	0.294727	1.03704	96.2963
schoof	2.11111	0.209009	1.07692	92.3077		Het	3.61538	0.314163	1	100
de	2.11111	0.209009	1.07692	92.3077		krassen	3.61538	0.314163	1	100
stoel	2.11111	0.209009	1.07692	92.3077		is	3.61538	0.314163	1	100
waarop	2.11111	0.209009	1.11538	88.4615		gestopt.	3.61538	0.314163	1	100
ik	2.11111	0.209009	1.11538	88.4615		De	3.46154	0.261538	1.77778	77.7778
met	2.11111	0.209009	1.11538	88.4615		muur	3.46154	0.261538	1.77778	77.7778
mijn	2.11111	0.209009	1.11538	88.4615		zwijgt.	3.46154	0.261538	1.81481	81.4815
onderarmen	2.11111	0.209009	1.11538	88.4615		Zijn	3.38462	0.288641	1.25926	74.0741
leunde	2.11111	0.209009	1.15385	84.6154		deurbel	3.38462	0.288641	1.25926	74.0741
zo	2.14815	0.211518	1.11538	88.4615		heeft	3.38462	0.288641	1.2963	70.3704
ver	2.14815	0.211518	1.11538	88.4615		hem	3.38462	0.288641	1.2963	70.3704
mogelijk	2.14815	0.211518	1.11538	88.4615		in	3.5	0.305085	1.33333	66.6667
onder	2.14815	0.211518	1.11538	88.4615		verwarring	3.5	0.305085	1.37037	62.963
tafel	2.14815	0.211518	1.11538	88.4615		gebracht.	3.5	0.305085	1.37037	62.963
maar	2.2963	0.218873	1.19231	80.7692		Het	3.96154	0.348539	1.14815	85.1852
wanneer	2.2963	0.218873	1.23077	76.9231		is	3.96154	0.348539	1.14815	85.1852
ik	2.2963	0.218873	1.23077	76.9231		me	3.96154	0.348539	1.14815	85.1852
achteruit	2.33333	0.232661	1.23077	76.9231		gelukt.	3.96154	0.348539	1.14815	85.1852
ging	2.33333	0.232661	1.23077	76.9231		Een	3.26923	0.366092	1.51852	51.8519
voelde	2.40741	0.251827	1.30769	69.2308		roofdier	3.26923	0.366092	1.59259	59.2593
ik	2.40741	0.251827	1.34615	65.3846		moet	3.26923	0.366092	1.55556	55.5556
de	2.40741	0.251827	1.42308	57.6923		je	3.26923	0.366092	1.55556	55.5556
sleutel	2.44444	0.252245	1.46154	53.8462		afleiden	3.26923	0.366092	1.55556	55.5556
van	2.44444	0.252245	1.46154	53.8462		van	3.26923	0.366092	1.55556	55.5556
de	2.44444	0.252245	1.46154	53.8462		zijn	3.26923	0.366092	1.55556	55.5556
buffetla	2.44444	0.252245	1.46154	53.8462		prooi	3.26923	0.366092	1.59259	59.2593
in	2.48148	0.258035	1.46154	53.8462		je	2.88462	0.324994	1.51852	51.8519
mijn	2.48148	0.258035	1.46154	53.8462		moet	2.92308	0.327804	1.51852	51.8519
rug	2.51852	0.252454	1.46154	53.8462		op	2.92308	0.327804	1.51852	51.8519
steken.	2.62963	0.251197	1.46154	53.8462		een	2.92308	0.327804	1.51852	51.8519
De	2.33333	0.255983	1.34615	65.3846		andere	2.92308	0.327804	1.59259	59.2593
ruimte	2.33333	0.255983	1.34615	65.3846		plaats	2.92308	0.327804	1.59259	59.2593
werd	2.33333	0.255983	1.34615	65.3846		in	2.92308	0.327804	1.62963	62.963
nog	2.33333	0.255983	1.38462	61.5385		zijn	2.92308	0.327804	1.62963	62.963
meer	2.33333	0.255983	1.38462	61.5385		gehoorveld	2.92308	0.327804	1.66667	66.6667
verkleind	2.51852	0.284301	1.38462	61.5385		zijn	2.92308	0.327804	1.55556	55.5556
door	2.33333	0.255983	1.42308	57.6923		aandacht	2.92308	0.327804	1.55556	55.5556
een	2.48148	0.26885	1.5	50		trekken.	2.92308	0.327804	1.55556	55.5556
enorme	2.44444	0.268654	1.61538	61.5385		Een	3.26923	0.361866	1.48148	51.8519
lamp	2.44444	0.268654	1.69231	69.2308		roofdier	3.26923	0.361866	1.48148	51.8519
met	2.44444	0.268654	1.73077	73.0769		kan	3.26923	0.361866	1.48148	51.8519
franje	2.44444	0.268654	1.80769	80.7692		zijn	3.26923	0.361866	1.48148	51.8519
die	2.44444	0.268654	1.76923	76.9231		gehoor	3.26923	0.361866	1.48148	51.8519
als	2.44444	0.268654	1.80769	80.7692		maar	3.26923	0.361866	1.48148	51.8519
een	2.44444	0.268654	1.80769	80.7692		op	3.26923	0.361866	1.55556	55.5556
parasol	2.44444	0.268654	1.80769	80.7692		een	3.26923	0.361866	1.55556	55.5556
boven	2.44444	0.268654	1.69231	69.2308		punt	3.26923	0.361866	1.55556	55.5556
onze	2.44444	0.268654	1.69231	69.2308		richten	3.26923	0.361866	1.55556	55.5556
hoofden	2.44444	0.268654	1.69231	69.2308		dat	3.5	0.381293	1.59259	59.2593
hing.	2.44444	0.268654	1.69231	69.2308		is	3.5	0.381293	1.59259	59.2593
Op	2.22222	0.240686	1.42308	57.6923		zijn	3.5	0.381293	1.59259	59.2593
de	2.22222	0.240686	1.42308	57.6923		enige	3.5	0.381293	1.59259	59.2593
schoorsteen	2.22222	0.240686	1.42308	57.6923		zwakte.	3.5	0.381293	1.59259	59.2593
stond	2.22222	0.240686	1.42308	57.6923		Rating Segment 3
een	2.22222	0.240686	1.57692	57.6923		Geen	3.88462	0.385614	1.46154	53.8462
zwartmetalen	2.2963	0.237597	1.73077	73.0769		fout	3.88462	0.385614	1.46154	53.8462
pendule	2.25926	0.236261	1.73077	73.0769		meer	3.88462	0.385614	1.46154	53.8462
bekroond	2.2963	0.260477	1.69231	69.2308		maken	3.88462	0.385614	1.46154	53.8462
met	2.2963	0.260477	1.65385	65.3846		zijn	3.69231	0.379349	1.76923	76.9231
een	2.40741	0.293613	1.65385	65.3846		opmerkzaamheid	3.69231	0.379349	1.76923	76.9231
naakt	2.62963	0.27811	1.65385	65.3846		niet	3.61538	0.384615	1.80769	80.7692
mannetje.	2.59259	0.283744	1.65385	65.3846		naar	3.61538	0.384615	1.80769	80.7692
Hij	2.22222	0.234693	1.26923	73.0769		de	1.61538	0.157645	1.03846	96.1538
hield	2.22222	0.234693	1.26923	73.0769		muur	3.61538	0.384615	1.80769	80.7692
een	2.37037	0.251197	1.26923	73.0769		richten	3.61538	0.384615	1.80769	80.7692
soort	2.40741	0.268261	1.30769	69.2308		muisstil	3.92308	0.399704	1.65385	65.3846
knots	2.44444	0.268654	1.30769	69.2308		zijn.	3.92308	0.399704	1.65385	65.3846
in	2.2963	0.231524	1.30769	69.2308		In	3.42308	0.351581	1.42308	57.6923
zijn	2.2963	0.231524	1.30769	69.2308		zes	3.42308	0.351581	1.42308	57.6923
ene	2.2963	0.231524	1.30769	69.2308		tellen	3.42308	0.351581	1.42308	57.6923
hand	2.2963	0.231524	1.30769	69.2308		uitademen.	3.42308	0.351581	1.42308	57.6923
en	2.2963	0.231524	1.30769	69.2308		Onhoorbaar	3.19231	0.303919	1.61538	61.5385
wees	2.2963	0.231524	1.30769	69.2308		verschuif	3.11538	0.315385	1.61538	61.5385
met	2.2963	0.231524	1.30769	69.2308		ik	3.11538	0.315385	1.61538	61.5385
andere	2.2963	0.231524	1.30769	69.2308		mijn	3.11538	0.315385	1.61538	61.5385
omlaag	2.33333	0.226455	1.30769	69.2308		evenwichtspunt	3.11538	0.315385	1.61538	61.5385
naar	2.2963	0.231524	1.30769	69.2308		naar	3.11538	0.315385	1.53846	53.8462
de	2.2963	0.231524	1.30769	69.2308		achteren	3.11538	0.315385	1.53846	53.8462
wijzerplaat.	2.2963	0.231524	1.30769	69.2308		dan	3.23077	0.315291	1.38462	61.5385
Het	2.92593	0.276969	1.61538	61.5385		pas	3.23077	0.315291	1.38462	61.5385
uurwerk	2.92593	0.276969	1.65385	65.3846		kom	3.23077	0.315291	1.38462	61.5385
tikte	3.11111	0.289086	1.53846	53.8462		ik	3.23077	0.315291	1.38462	61.5385
hard.	3.14815	0.305242	1.53846	53.8462		in	3.23077	0.315291	1.38462	61.5385
En	3.51852	0.279246	1.23077	76.9231		beweging.	3.23077	0.315291	1.38462	61.5385
wij	3.51852	0.279246	1.23077	76.9231		Dat	2.34615	0.298418	1.42308	57.6923
zeiden	3.51852	0.279246	1.23077	76.9231		is	2.34615	0.298418	1.42308	57.6923
geen	3.55556	0.284116	1.23077	76.9231		het	2.34615	0.298418	1.42308	57.6923
woord	3.55556	0.284116	1.23077	76.9231		geheim	2.34615	0.298418	1.46154	53.8462
tegen	3.55556	0.284116	1.23077	76.9231		van	2.34615	0.298418	1.46154	53.8462
elkaar.	3.55556	0.284116	1.23077	76.9231		katten.	2.34615	0.298418	1.46154	53.8462
Na	3.14815	0.285967	1	100		Tot	2.11538	0.217163	1.03846	96.1538
een	3.14815	0.285967	1	100		voor	2.11538	0.217163	1.03846	96.1538
minuut	3.14815	0.285967	1	100		kort	2.11538	0.217163	1.03846	96.1538
of	3.14815	0.285967	1	100		woonde	2.11538	0.217163	1.03846	96.1538
twintig	3.14815	0.285967	1	100		ik	2.11538	0.217163	1.03846	96.1538
kwam	3.14815	0.285967	1	100		in	2.11538	0.217163	1.03846	96.1538
haar	3.14815	0.285967	1	100		mijn	2.11538	0.217163	1.03846	96.1538
vader	3.14815	0.285967	1	100		geboortehuis	2.11538	0.217163	1.07692	92.3077
binnen.	3.14815	0.285967	1	100		aan	2.07692	0.206979	1.03846	96.1538
Rating Segment 4						de	2.07692	0.206979	1.03846	96.1538
Ziezo	2.44444	0.303509	1.11111	88.8889		andere	2.07692	0.206979	1.03846	96.1538
zei	2.25926	0.264697	1.03704	96.2963		kant	2.07692	0.206979	1.03846	96.1538
hij.	2.25926	0.264697	1.03704	96.2963		van	2.07692	0.206979	1.03846	96.1538
Hij	2.55556	0.293972	1.03704	96.2963		de	2.07692	0.206979	1.03846	96.1538
sloot	2.62963	0.288172	1.07407	92.5926		stad.	2.07692	0.206979	1.03846	96.1538
de	1.81481	0.213751	1	100		Zestig	3.23077	0.310373	1.15385	84.6154
deur	2.62963	0.288172	1.07407	92.5926		jaar	3.23077	0.310373	1.15385	84.6154
met	2.62963	0.288172	1.11111	88.8889		wachtte	3.23077	0.310373	1.15385	84.6154
een	2.62963	0.288172	1.11111	88.8889		ik	3.23077	0.310373	1.15385	84.6154
haak	2.62963	0.288172	1.14815	85.1852		daar	3.23077	0.310373	1.15385	84.6154
af	2.62963	0.288172	1.11111	88.8889		op	3.23077	0.310373	1.15385	84.6154
en	2.14815	0.211518	1.07407	92.5926		een	3.23077	0.310373	1.15385	84.6154
verwisselde	2.22222	0.234693	1.11111	88.8889		man.	3.23077	0.310373	1.15385	84.6154
zijn	2.22222	0.234693	1.11111	88.8889		Terwijl	2.42308	0.249141	1.07692	92.3077
witte	2.22222	0.234693	1.11111	88.8889		ik	2.42308	0.249141	1.07692	92.3077
jas	2.22222	0.234693	1.11111	88.8889		wachtte	2.42308	0.249141	1.07692	92.3077
voor	2.22222	0.234693	1.11111	88.8889		las	2.46154	0.249497	1.03846	96.1538
een	2.22222	0.234693	1.14815	85.1852		ik	2.46154	0.249497	1.03846	96.1538
bruin	2.22222	0.234693	1.14815	85.1852		de	2.46154	0.249497	1.03846	96.1538
colbert	2.22222	0.234693	1.14815	85.1852		aankondigingen	2.46154	0.249497	1.07692	92.3077
dat	1.96296	0.22317	1.2963	70.3704		in	2.46154	0.249497	1.07692	92.3077
op	1.96296	0.22317	1.2963	70.3704		het	2.46154	0.249497	1.07692	92.3077
een	1.96296	0.22317	1.37037	62.963		parochieblad	2.42308	0.255241	1.11538	88.4615
knaapje	2	0.220075	1.55556	55.5556		en	2.46154	0.249497	1.07692	92.3077
in	1.96296	0.22317	1.37037	62.963		keek	2.46154	0.249497	1.07692	92.3077
de	1.96296	0.22317	1.37037	62.963		naar	2.46154	0.249497	1.07692	92.3077
kast	1.96296	0.22317	1.37037	62.963		de	2.46154	0.249497	1.07692	92.3077
hing.	1.96296	0.22317	1.2963	70.3704		lottotrekking	2.46154	0.249497	1.07692	92.3077
Nu	3.55556	0.321736	1.07407	92.5926		op	2.46154	0.249497	1.07692	92.3077
kunnen	3.55556	0.321736	1.07407	92.5926		televisie.	2.46154	0.249497	1.07692	92.3077
we	3.55556	0.321736	1.07407	92.5926		Ik	2.26923	0.23243	1.15385	84.6154
rustig	3.55556	0.321736	1.07407	92.5926		las	2.26923	0.23243	1.15385	84.6154
onze	3.55556	0.321736	1.11111	88.8889		de	2.26923	0.23243	1.15385	84.6154
gang	3.55556	0.321736	1.11111	88.8889		horoscopen	2.26923	0.23243	1.15385	84.6154
gaan.'	3.55556	0.321736	1.11111	88.8889		van	2.26923	0.23243	1.15385	84.6154
Hij	2.62963	0.251197	1	100		vrouwenbladen.	2.26923	0.23243	1.19231	80.7692
schoof	2.62963	0.251197	1	100		Maar	3.26923	0.326085	1.26923	73.0769
een	2.62963	0.251197	1	100		een	3.26923	0.326085	1.26923	73.0769
paar	2.62963	0.251197	1	100		man	3.26923	0.326085	1.26923	73.0769
stoelen	2.62963	0.251197	1	100		kwam	3.26923	0.326085	1.26923	73.0769
opzij	2.62963	0.251197	1	100		er	3.26923	0.326085	1.26923	73.0769
de	2.40741	0.246105	1.14815	85.1852		niet.	3.26923	0.326085	1.26923	73.0769
enige	2.40741	0.246105	1.14815	85.1852		Na	3.34615	0.35057	1.07692	92.3077
manier	2.40741	0.246105	1.14815	85.1852		de	3.34615	0.35057	1.07692	92.3077
om	2.40741	0.246105	1.11111	88.8889		dood	3.34615	0.35057	1.07692	92.3077
bij	2.40741	0.246105	1.11111	88.8889		van	3.34615	0.35057	1.07692	92.3077
een	2.40741	0.246105	1.11111	88.8889		mijn	3.34615	0.35057	1.07692	92.3077
laag	2.40741	0.246105	1.11111	88.8889		ouders	3.34615	0.35057	1.07692	92.3077
tafeltje	2.40741	0.246105	1.11111	88.8889		heb	2.92308	0.327804	1.15385	84.6154
te	2.40741	0.246105	1.11111	88.8889		ik	2.80769	0.318744	1.15385	84.6154
komen	2.40741	0.246105	1.11111	88.8889		het	2.80769	0.318744	1.15385	84.6154
in	2.40741	0.246105	1.11111	88.8889		huis	2.80769	0.318744	1.19231	80.7692
een	2.40741	0.246105	1.11111	88.8889		van	2.80769	0.318744	1.42308	57.6923
hoek	2.40741	0.246105	1.11111	88.8889		de	2.80769	0.318744	1.42308	57.6923
van	2.40741	0.246105	1.11111	88.8889		hand	2.80769	0.318744	1.42308	57.6923
de	2.40741	0.246105	1.11111	88.8889		gedaan.	2.80769	0.318744	1.42308	57.6923
kamer.	2.33333	0.226455	1.11111	88.8889		Met	2.26923	0.251504	1.03846	96.1538
Op	2.2963	0.260477	1.22222	77.7778		het	2.26923	0.251504	1.03846	96.1538
het	2.2963	0.260477	1.22222	77.7778		geld	2.26923	0.251504	1.03846	96.1538
tafeltje	2.2963	0.260477	1.22222	77.7778		kocht	2.26923	0.251504	1.03846	96.1538
stond	2.2963	0.260477	1.25926	74.0741		ik	2.26923	0.251504	1.03846	96.1538
een	2.2963	0.260477	1.37037	62.963		deze	2.26923	0.251504	1.07692	92.3077
toestel	2.2963	0.260477	1.40741	59.2593		comfortabele	2.26923	0.251504	1.15385	84.6154
met	2.2963	0.260477	1.51852	51.8519		driekamerflat	2.26923	0.251504	1.15385	84.6154
een	2.2963	0.260477	1.55556	55.5556		en	2.30769	0.264687	1.15385	84.6154
frontplaat	2.22222	0.263298	1.66667	66.6667		een	2.30769	0.264687	1.15385	84.6154
van	2.22222	0.263298	1.62963	62.963		siamese	2.30769	0.264687	1.19231	80.7692
zwart	2.2963	0.276397	1.74074	74.0741		kat.	2.30769	0.264687	1.15385	84.6154
eboniet.	2.25926	0.259259	1.74074	74.0741		Een	2.30769	0.264687	1.30769	69.2308
Er	2.33333	0.27735	1.37037	62.963		ideaal	2.30769	0.264687	1.30769	69.2308
staken	2.33333	0.27735	1.37037	62.963		gezelschapsdier'	2.30769	0.264687	1.34615	65.3846
spoelen	2.33333	0.27735	1.48148	51.8519		zei	2.03846	0.225189	1.19231	80.7692
uit	2.33333	0.27735	1.40741	59.2593		de	2.03846	0.225189	1.19231	80.7692
en	2.25926	0.270025	1.40741	59.2593		winkelbediende.	2.03846	0.225189	1.19231	80.7692
de	2.25926	0.270025	1.40741	59.2593		Op	3.69231	0.281585	1.5	50
twee	2.25926	0.270025	1.44444	55.5556		handen	3.69231	0.281585	1.5	50
knoppen	2.25926	0.270025	1.44444	55.5556		en	3.69231	0.281585	1.5	50
eronder	2.25926	0.270025	1.44444	55.5556		voeten	3.69231	0.281585	1.5	50
hadden	2.25926	0.270025	1.44444	55.5556		sluip	3.57692	0.283783	1.5	50
een	2.37037	0.288172	1.48148	51.8519		ik	3.57692	0.283783	1.5	50
witte	2.37037	0.288172	1.55556	55.5556		naar	3.57692	0.283783	1.5	50
schaalverdeling.	2.37037	0.288172	1.55556	55.5556		de	3.57692	0.283783	1.5	50
Meneer	2.59259	0.325809	1.18519	81.4815		keuken	3.57692	0.283783	1.5	50
Kuisters	2.59259	0.325809	1.18519	81.4815		grijp	3.80769	0.303919	1.34615	65.3846
drukte	2.48148	0.294152	1.18519	81.4815		het	3.80769	0.303919	1.30769	69.2308
een	2.48148	0.294152	1.22222	77.7778		pillendoosje	3.80769	0.303919	1.30769	69.2308
hefboom	2.51852	0.289269	1.37037	62.963		en	3.46154	0.309991	1.19231	80.7692
aan	2.51852	0.289269	1.18519	81.4815		vul	3.46154	0.309991	1.19231	80.7692
de	2.51852	0.289269	1.18519	81.4815		een	3.46154	0.309991	1.19231	80.7692
zijkant	2.51852	0.289269	1.18519	81.4815		glas	3.46154	0.309991	1.19231	80.7692
van	2.51852	0.289269	1.18519	81.4815		water.	3.46154	0.309991	1.19231	80.7692
het	2.51852	0.289269	1.18519	81.4815		In	3.26923	0.280427	1.30769	69.2308
apparaat	2.51852	0.289269	1.18519	81.4815		de	3.23077	0.284511	1.30769	69.2308
omlaag	2.51852	0.289269	1.22222	77.7778		woonkamer	3.23077	0.284511	1.30769	69.2308
draaide	2.55556	0.293972	1.25926	74.0741		kruip	3.34615	0.265691	1.42308	57.6923
aan	2.55556	0.293972	1.25926	74.0741		ik	3.26923	0.280427	1.38462	61.5385
de	2.55556	0.293972	1.25926	74.0741		op	3.26923	0.280427	1.38462	61.5385
knoppen	2.55556	0.293972	1.25926	74.0741		het	3.26923	0.280427	1.38462	61.5385
zette	2.59259	0.283744	1.25926	74.0741		kussen.	3.26923	0.280427	1.38462	61.5385
de	2.59259	0.283744	1.25926	74.0741		Een	3.61538	0.309227	1.34615	65.3846
spoelen	2.59259	0.283744	1.25926	74.0741		tijd	3.61538	0.309227	1.34615	65.3846
in	2.59259	0.283744	1.25926	74.0741		blijf	3.61538	0.309227	1.34615	65.3846
een	2.59259	0.283744	1.25926	74.0741		ik	3.61538	0.309227	1.34615	65.3846
bepaalde	2.59259	0.283744	1.25926	74.0741		onbeweeglijk	3.65385	0.298418	1.42308	57.6923
stand	2.59259	0.283744	1.25926	74.0741		liggen.	3.61538	0.309227	1.42308	57.6923
en	2.55556	0.289086	1.18519	81.4815		Dan	3.92308	0.28782	1.61538	61.5385
vroeg	2.55556	0.289086	1.22222	77.7778		lik	3.96154	0.274455	1.69231	69.2308
aan	2.59259	0.288721	1.22222	77.7778		ik	3.92308	0.28782	1.69231	69.2308
zijn	2.59259	0.288721	1.22222	77.7778		de	3.92308	0.28782	1.69231	69.2308
dochter	2.59259	0.288721	1.22222	77.7778		slaappil	3.92308	0.28782	1.69231	69.2308
of	2.59259	0.288721	1.22222	77.7778		uit	3.80769	0.293621	1.65385	65.3846
er	2.59259	0.288721	1.22222	77.7778		mijn	3.80769	0.293621	1.65385	65.3846
een	2.62963	0.293074	1.22222	77.7778		geopende	3.80769	0.293621	1.73077	73.0769
nieuwe	2.62963	0.293074	1.25926	74.0741		hand.	3.80769	0.293621	1.73077	73.0769
stop	2.62963	0.293074	1.25926	74.0741		Rating Segment 4
in	2.62963	0.293074	1.25926	74.0741		Het	3.8	0.355903	1.04167	95.8333
de	2.62963	0.293074	1.25926	74.0741		gekras	3.88	0.347946	1.04167	95.8333
schakelkast	2.62963	0.293074	1.25926	74.0741		heeft	3.84	0.349667	1	100
zat.	2.59259	0.288721	1.25926	74.0741		me	3.92	0.350809	1.04167	95.8333
Rating Segment 5						wakker	3.92	0.350809	1.04167	95.8333
Ze	2.03704	0.253081	1	100		gemaakt.	3.92	0.350809	1.04167	95.8333
knikte.	2.03704	0.253081	1	100		Het	2.92	0.350809	1	100
Mooi'	3.59259	0.351064	1.07692	92.3077		is	2.92	0.350809	1	100
zei	3.22222	0.363323	1.07692	92.3077		twee	2.96	0.353459	1	100
hij	3.22222	0.363323	1.07692	92.3077		uur.	2.96	0.353459	1	100
dan	3.88889	0.321736	1.07692	92.3077		Nooit	4.08	0.341174	1	100
kunnen	3.88889	0.321736	1.07692	92.3077		eerder	4.08	0.341174	1	100
we	3.88889	0.321736	1.07692	92.3077		heb	4.08	0.341174	1	100
beginnen.'	3.92593	0.319927	1.07692	92.3077		ik	4.08	0.341174	1	100
Hij	2.85185	0.340536	1.03846	96.1538		de	4.08	0.341174	1	100
keek	2.81481	0.333492	1.03846	96.1538		krasgeluiden	4.12	0.338231	1	100
op	2.81481	0.333492	1.03846	96.1538		nachts	4.12	0.338231	1	100
zijn	2.81481	0.333492	1.03846	96.1538		gehoord.	4.12	0.338231	1	100
horloge.	2.81481	0.333492	1.03846	96.1538		Mijn	4.36	0.331059	1.58333	58.3333
t	3.2963	0.328229	1.23077	76.9231		keel	4.36	0.331059	1.58333	58.3333
Is	3.2963	0.328229	1.23077	76.9231		zit	4.36	0.331059	1.58333	58.3333
net	3.2963	0.328229	1.26923	73.0769		dicht.	4.36	0.331059	1.58333	58.3333
de	3.2963	0.328229	1.26923	73.0769		Opgerold	3.32	0.330252	1.54167	54.1667
goeie	3.2963	0.328229	1.26923	73.0769		lig	3.32	0.330252	1.45833	54.1667
tijd.	3.2963	0.328229	1.26923	73.0769		ik	3.32	0.330252	1.45833	54.1667
Kom	3.96296	0.343774	1.07692	92.3077		op	3.32	0.330252	1.45833	54.1667
maar	3.96296	0.343774	1.07692	92.3077		het	3.32	0.330252	1.45833	54.1667
eens	3.96296	0.343774	1.07692	92.3077		kussen.	3.32	0.330252	1.45833	54.1667
hier.'	3.96296	0.343774	1.07692	92.3077		Mijn	3.24	0.31241	1.25	75
Hij	3.77778	0.355395	1.38462	61.5385		armen	3.24	0.31241	1.25	75
wenkte	3.92593	0.341465	1.38462	61.5385		komen	3.24	0.31241	1.25	75
me	3.85185	0.340536	1.38462	61.5385		in	3.24	0.31241	1.25	75
trok	3.7037	0.336797	1.26923	73.0769		beweging.	3.24	0.31241	1.25	75
een	3.7037	0.336797	1.26923	73.0769		Deze	4.84	0.314537	1.29167	70.8333
stoel	3.7037	0.336797	1.26923	73.0769		nacht	4.84	0.314537	1.29167	70.8333
dichter	3.7037	0.336797	1.26923	73.0769		gaat	4.8	0.316228	1.29167	70.8333
bij	3.7037	0.336797	1.26923	73.0769		het	4.8	0.316228	1.29167	70.8333
het	3.7037	0.336797	1.26923	73.0769		gebeuren	4.8	0.316228	1.29167	70.8333
tafeltje	3.7037	0.336797	1.26923	73.0769		op	4.84	0.309192	1.29167	70.8333
en	3.7037	0.336797	1.26923	73.0769		deze	4.84	0.309192	1.29167	70.8333
beduidde	3.85185	0.340536	1.53846	53.8462		nacht	4.84	0.309192	1.29167	70.8333
me	3.85185	0.340536	1.46154	53.8462		heeft	4.76	0.3177	1.29167	70.8333
dat	3.85185	0.340536	1.38462	61.5385		de	4.76	0.3177	1.29167	70.8333
ik	3.92593	0.333017	1.38462	61.5385		man	4.76	0.3177	1.29167	70.8333
daarop	3.88889	0.334755	1.38462	61.5385		gewacht.	4.76	0.3177	1.29167	70.8333
moest	3.88889	0.334755	1.38462	61.5385		De	3.6	0.369685	1.5	50
gaan	3.88889	0.334755	1.38462	61.5385		buren	3.6	0.369685	1.5	50
zitten.	3.88889	0.334755	1.38462	61.5385		hebben	3.6	0.369685	1.54167	54.1667
Je	4.2963	0.28652	1.15385	84.6154		zich	3.6	0.369685	1.58333	58.3333
hoofd	4.2963	0.28652	1.15385	84.6154		teruggetrokken	3.6	0.369685	1.79167	79.1667
wat	4.2963	0.28652	1.15385	84.6154		in	3.6	0.369685	1.83333	83.3333
naar	4.2963	0.28652	1.15385	84.6154		het	3.6	0.369685	1.875	87.5
voren.'	4.2963	0.28652	1.15385	84.6154		cocon	3.68	0.36842	1.95833	95.8333
Hij	4.51852	0.284301	1.23077	76.9231		van	3.68	0.36842	1.91667	91.6667
stond	4.51852	0.284301	1.23077	76.9231		de	3.68	0.36842	1.91667	91.6667
achter	4.51852	0.284301	1.23077	76.9231		slaap.	3.68	0.36842	1.91667	91.6667
me	4.51852	0.284301	1.23077	76.9231		Ik	4.84	0.330051	1.20833	79.1667
en	4.48148	0.263498	1.23077	76.9231		sta	4.84	0.330051	1.20833	79.1667
gaf	4.59259	0.246105	1.26923	73.0769		er	4.84	0.330051	1.20833	79.1667
me	4.59259	0.246105	1.26923	73.0769		helemaal	4.84	0.330051	1.20833	79.1667
een	4.66667	0.261488	1.34615	65.3846		alleen	4.88	0.32311	1.20833	79.1667
lichte	4.77778	0.257831	1.42308	57.6923		voor.	4.84	0.330051	1.20833	79.1667
duw	4.77778	0.257831	1.42308	57.6923		Het	4.68	0.335261	1.33333	66.6667
tegen	4.62963	0.251197	1.42308	57.6923		gaat	4.68	0.335261	1.33333	66.6667
mijn	4.62963	0.251197	1.53846	53.8462		nu	4.68	0.335261	1.33333	66.6667
kruin	4.62963	0.251197	1.61538	61.5385		enkel	4.72	0.329242	1.33333	66.6667
zijn	4.92593	0.25557	1.34615	65.3846		tussen	4.72	0.329242	1.33333	66.6667
handen	4.96296	0.247388	1.34615	65.3846		de	4.72	0.329242	1.33333	66.6667
gingen	4.92593	0.25557	1.34615	65.3846		man	4.72	0.329242	1.33333	66.6667
door	4.92593	0.25557	1.34615	65.3846		en	4.72	0.329242	1.33333	66.6667
mijn	4.92593	0.25557	1.34615	65.3846		mij.	4.72	0.329242	1.33333	66.6667
haar.	4.96296	0.247388	1.34615	65.3846		Weg	3.4	0.310913	1.33333	66.6667
Er	5.14815	0.309874	1.57692	57.6923		van	3.4	0.310913	1.33333	66.6667
kroop	5.14815	0.309874	1.57692	57.6923		het	3.4	0.310913	1.33333	66.6667
een	5.14815	0.309874	1.57692	57.6923		kussen	3.4	0.310913	1.33333	66.6667
rilling	5.18519	0.302115	1.65385	65.3846		niet	3.44	0.316649	1.33333	66.6667
over	5.14815	0.309874	1.65385	65.3846		op	3.44	0.316649	1.33333	66.6667
mijn	5.14815	0.309874	1.65385	65.3846		mijn	3.44	0.316649	1.33333	66.6667
rug	5.14815	0.309874	1.65385	65.3846		rug	3.44	0.316649	1.33333	66.6667
die	5.14815	0.309874	1.65385	65.3846		blijven	3.44	0.316649	1.33333	66.6667
ik	5.14815	0.309874	1.69231	69.2308		liggen.	3.44	0.316649	1.33333	66.6667
voelde	5.14815	0.309874	1.69231	69.2308		Wie	3.36	0.282135	1.54167	54.1667
tot	5.14815	0.309874	1.73077	73.0769		op	3.36	0.282135	1.54167	54.1667
aan	5.14815	0.309874	1.73077	73.0769		zijn	3.36	0.282135	1.54167	54.1667
mijn	5.14815	0.309874	1.73077	73.0769		rug	3.36	0.282135	1.54167	54.1667
billen.	5.18519	0.302115	1.73077	73.0769		ligt	3.36	0.282135	1.54167	54.1667
Ik	4.25926	0.348348	1.30769	69.2308		geeft	3.36	0.282135	1.54167	54.1667
rook	4.25926	0.348348	1.30769	69.2308		zich	3.36	0.282135	1.54167	54.1667
een	4.25926	0.348348	1.30769	69.2308		over	3.36	0.282135	1.54167	54.1667
scherpe	4.59259	0.346982	1.46154	53.8462		dat	3.12	0.301773	1.58333	58.3333
vislucht	4.59259	0.346982	1.46154	53.8462		weten	3.12	0.301773	1.58333	58.3333
die	4.59259	0.351064	1.34615	65.3846		zelfs	3.12	0.301773	1.58333	58.3333
me	4.59259	0.351064	1.34615	65.3846		katten.	3.12	0.301773	1.58333	58.3333
misselijk	4.62963	0.346526	1.34615	65.3846		Traag	2.92	0.32619	1.20833	79.1667
maakte.	4.59259	0.351064	1.34615	65.3846		kom	2.92	0.32619	1.20833	79.1667
De	5	0.26688	1.26923	73.0769		ik	2.92	0.32619	1.20833	79.1667
man	5	0.26688	1.26923	73.0769		overeind.	2.92	0.32619	1.20833	79.1667
deed	5	0.26688	1.26923	73.0769		Drie	3.04	0.313475	1.29167	70.8333
een	5	0.26688	1.26923	73.0769		minuten	3.04	0.313475	1.29167	70.8333
dubbele	5.03704	0.258648	1.30769	69.2308		na	3.04	0.313475	1.29167	70.8333
metalen	5.03704	0.258648	1.30769	69.2308		twee.	3.04	0.313475	1.29167	70.8333
band	5.03704	0.258648	1.30769	69.2308		Niet	4.04	0.367333	1.29167	70.8333
over	5.03704	0.258648	1.30769	69.2308		bewegen.	4.04	0.367333	1.29167	70.8333
mijn	5.03704	0.258648	1.30769	69.2308		De	3.24	0.370945	1.375	62.5
hoofd	5.03704	0.258648	1.30769	69.2308		minuten	3.24	0.370945	1.375	62.5
en	5.03704	0.274674	1.30769	69.2308		tellen	3.24	0.370945	1.375	62.5
drukte	5.11111	0.252245	1.30769	69.2308		tot	3.24	0.370945	1.375	62.5
twee	5.11111	0.252245	1.34615	65.3846		het	3.24	0.370945	1.375	62.5
zwarte	5.11111	0.252245	1.34615	65.3846		licht	3.32	0.359258	1.375	62.5
schijven	5.11111	0.252245	1.34615	65.3846		wordt.	3.24	0.370945	1.375	62.5
met	5.11111	0.252245	1.34615	65.3846		Drie	3.08	0.293939	1.25	75
gaatjes	5.11111	0.252245	1.34615	65.3846		uur.	3.08	0.293939	1.25	75
erin	5.11111	0.252245	1.34615	65.3846		Het	4.44	0.341955	1.375	62.5
op	5.11111	0.252245	1.34615	65.3846		krassen	4.44	0.341955	1.375	62.5
mijn	5.11111	0.252245	1.34615	65.3846		is	4.44	0.341955	1.375	62.5
oren.	5.11111	0.252245	1.34615	65.3846		overgegaan	4.52	0.337244	1.375	62.5
Rating Segment 6						in	4.52	0.337244	1.41667	58.3333
Nu	4.08	0.360185	1.08333	91.6667		klauwen.	4.6	0.331662	1.45833	54.1667
goed	4.08	0.360185	1.08333	91.6667		Wat	4.48	0.361109	1.125	87.5
luisteren	4.08	0.360185	1.08333	91.6667		moet	4.48	0.361109	1.125	87.5
riep	4	0.360555	1.08333	91.6667		ik	4.48	0.361109	1.125	87.5
hij	3.92	0.341174	1	100		doen?	4.48	0.361109	1.125	87.5
nu	4.16	0.363685	1.125	87.5		Krampen	3.84	0.330051	1.16667	83.3333
komt	4.12	0.362031	1.125	87.5		in	3.76	0.328024	1.16667	83.3333
het.'	4.12	0.362031	1.125	87.5		mijn	3.76	0.328024	1.16667	83.3333
Hij	4.32	0.354589	1.125	87.5		benen.	3.76	0.328024	1.16667	83.3333
boog	4.32	0.354589	1.125	87.5		Zijn	3.76	0.307029	1.375	62.5
zich	4.32	0.354589	1.125	87.5		er	3.76	0.307029	1.375	62.5
voorover	4.32	0.354589	1.125	87.5		al	3.76	0.307029	1.375	62.5
zodat	4.4	0.369685	1.375	62.5		buren	3.76	0.307029	1.375	62.5
zijn	4.4	0.369685	1.41667	58.3333		wakker	3.76	0.307029	1.375	62.5
groot	4.4	0.369685	1.54167	54.1667		of	3.76	0.307029	1.54167	54.1667
uitgezakt	4.44	0.365513	1.70833	70.8333		zwerven	3.8	0.294392	1.70833	70.8333
gezicht	4.44	0.365513	1.625	62.5		ze	3.76	0.295973	1.70833	70.8333
vlak	4.44	0.365513	1.33333	66.6667		nog	3.76	0.295973	1.70833	70.8333
voor	4.44	0.365513	1.33333	66.6667		in	3.76	0.295973	1.75	75
het	4.44	0.365513	1.33333	66.6667		de	3.76	0.295973	1.75	75
mijne	4.44	0.365513	1.33333	66.6667		geluidloze	3.92	0.299555	1.79167	79.1667
hing.	4.44	0.365513	1.33333	66.6667		wereld	3.84	0.298217	1.79167	79.1667
Ik	4.4	0.326599	1.58333	58.3333		van	3.76	0.295973	1.79167	79.1667
zag	4.4	0.326599	1.58333	58.3333		de	3.76	0.295973	1.79167	79.1667
de	4.52	0.32721	1.66667	66.6667		slaap.	3.76	0.295973	1.79167	79.1667
rode	4.68	0.314749	1.79167	79.1667		Vanaf	3.96	0.348712	1.75	75
adertjes	4.68	0.314749	1.79167	79.1667		welk	3.96	0.348712	1.75	75
in	4.44	0.332064	1.79167	79.1667		uur	3.96	0.348712	1.75	75
zijn	4.44	0.332064	1.79167	79.1667		is	3.96	0.348712	1.75	75
vochtige	4.64	0.310269	1.79167	79.1667		de	3.96	0.348712	1.75	75
ogen	4.64	0.310269	1.79167	79.1667		nacht	3.96	0.348712	1.75	75
en	4.44	0.332064	1.70833	70.8333		geen	3.96	0.348712	1.75	75
hoe	4.44	0.332064	1.70833	70.8333		nacht	3.96	0.348712	1.75	75
zijn	4.6	0.321455	1.75	75		meer?	3.96	0.348712	1.75	75
pupillen	4.6	0.321455	1.75	75		Rating Segment 5
heen	4.6	0.321455	1.75	75		Vier	2.2963	0.237597	1.15385	84.6154
en	4.6	0.321455	1.75	75		uur.	2.2963	0.237597	1.15385	84.6154
weer	4.6	0.321455	1.75	75		Verkrampt	3	0.255983	1.30769	69.2308
schoten	4.6	0.321455	1.75	75		rechterbeen.	3	0.255983	1.30769	69.2308
hij	3.72	0.358329	1.45833	54.1667		Proberen	2.62963	0.227385	1.26923	73.0769
wilde	3.72	0.358329	1.45833	54.1667		om	2.62963	0.227385	1.26923	73.0769
zien	3.72	0.358329	1.45833	54.1667		op	2.62963	0.227385	1.26923	73.0769
wat	3.72	0.358329	1.45833	54.1667		mijn	2.62963	0.227385	1.26923	73.0769
ik	3.72	0.358329	1.45833	54.1667		linkerbeen	2.62963	0.227385	1.26923	73.0769
hoorde.	3.72	0.358329	1.45833	54.1667		te	2.62963	0.227385	1.26923	73.0769
In	4.12	0.343123	1.375	62.5		steunen.	2.62963	0.227385	1.26923	73.0769
mijn	4.12	0.343123	1.375	62.5		Geen	2.96296	0.269438	1.03846	96.1538
oren	4.12	0.343123	1.375	62.5		enkel	2.96296	0.269438	1.03846	96.1538
begon	4.12	0.343123	1.375	62.5		geluid	2.96296	0.269438	1.03846	96.1538
een	4.36	0.36	1.41667	58.3333		op	2.92593	0.266485	1.03846	96.1538
geweldig	4.36	0.36	1.58333	58.3333		straat.	2.92593	0.266485	1.03846	96.1538
lawaai	4.36	0.36	1.54167	54.1667		Nog	2.92593	0.282066	1.03846	96.1538
kraken	4.52	0.351757	1.54167	54.1667		een	2.92593	0.282066	1.03846	96.1538
piepen	4.52	0.351757	1.54167	54.1667		uur	2.92593	0.282066	1.03846	96.1538
een	4.52	0.351757	1.54167	54.1667		voor	2.85185	0.280941	1	100
scheurend	4.52	0.351757	1.66667	66.6667		het	2.85185	0.280941	1	100
gegil	4.52	0.351757	1.625	62.5		ochtend	2.85185	0.280941	1	100
lange	4.4	0.34641	1.54167	54.1667		wordt.	2.85185	0.280941	1	100
fluittonen	4.4	0.34641	1.54167	54.1667		Waarom	3.55556	0.279057	1.03846	96.1538
die	4.4	0.34641	1.5	50		stopt	3.92593	0.291992	1.03846	96.1538
plotseling	4.4	0.34641	1.54167	54.1667		het	3.92593	0.291992	1.03846	96.1538
overgingen	4.4	0.34641	1.54167	54.1667		krassen?	3.96296	0.304204	1.03846	96.1538
in	4.4	0.34641	1.54167	54.1667		Misschien	3.81481	0.244815	1.34615	65.3846
razend	4.4	0.34641	1.66667	66.6667		heeft	3.81481	0.244815	1.34615	65.3846
geloei	4.4	0.34641	1.66667	66.6667		de	3.81481	0.244815	1.34615	65.3846
dat	4.52	0.346987	1.58333	58.3333		man	3.81481	0.244815	1.34615	65.3846
door	4.52	0.346987	1.58333	58.3333		gewacht	3.81481	0.244815	1.38462	61.5385
mijn	4.52	0.346987	1.58333	58.3333		tot	3.81481	0.244815	1.53846	53.8462
hele	4.52	0.346987	1.58333	58.3333		de	3.81481	0.244815	1.65385	65.3846
lichaam	4.52	0.346987	1.58333	58.3333		vermoeidheid	3.81481	0.244815	1.80769	80.7692
trok.	4.52	0.346987	1.58333	58.3333		me	3.81481	0.244815	1.80769	80.7692
Meneer	3.56	0.305941	1	100		verdooft.	3.81481	0.244815	1.84615	84.6154
Kuisters	3.56	0.305941	1	100		Wakker	4.18519	0.267078	1.23077	76.9231
lachte.	3.56	0.305941	1	100		blijven.	4.18519	0.267078	1.23077	76.9231
Dat	3.72	0.291662	1.08333	91.6667		Hij	4.25926	0.27525	1.19231	80.7692
is	3.72	0.291662	1.08333	91.6667		komt	4.25926	0.27525	1.19231	80.7692
m	3.72	0.291662	1.08333	91.6667		er	4.25926	0.27525	1.19231	80.7692
nou	3.72	0.291662	1.08333	91.6667		niet	4.25926	0.27525	1.19231	80.7692
schreeuwde	3.84	0.303754	1.08333	91.6667		in.	4.25926	0.27525	1.19231	80.7692
hij	3.84	0.303754	1.08333	91.6667		Vijf	2.37037	0.221032	1.19231	80.7692
dat	3.84	0.286822	1.125	87.5		uur.	2.37037	0.221032	1.19231	80.7692
is	3.84	0.286822	1.125	87.5		De	2.66667	0.213504	1.11538	88.4615
de	3.92	0.310483	1.16667	83.3333		nacht	2.66667	0.213504	1.11538	88.4615
Mexicaanse	3.92	0.310483	1.25	75		is	2.66667	0.213504	1.11538	88.4615
hond.'	3.92	0.310483	1.25	75		nu	2.66667	0.213504	1.11538	88.4615
Ik	4.72	0.334265	1.08333	91.6667		echt	2.66667	0.213504	1.11538	88.4615
probeerde	4.72	0.334265	1.08333	91.6667		voorbij.	2.66667	0.213504	1.11538	88.4615
de	4.8	0.326599	1.08333	91.6667		De	2.62963	0.221032	1.15385	84.6154
schijven	4.8	0.326599	1.08333	91.6667		buren	2.62963	0.221032	1.15385	84.6154
af	4.92	0.32104	1.125	87.5		ontwaken.	2.62963	0.221032	1.15385	84.6154
te	4.92	0.32104	1.125	87.5		Ze	3.37037	0.288172	1.03846	96.1538
rukken	4.92	0.32104	1.125	87.5		zullen	3.44444	0.293972	1.03846	96.1538
maar	4.96	0.318748	1.04167	95.8333		me	3.44444	0.293972	1.03846	96.1538
hij	4.96	0.318748	1.04167	95.8333		horen	3.44444	0.293972	1.03846	96.1538
hield	4.96	0.318748	1.04167	95.8333		als	3.40741	0.288721	1.03846	96.1538
ze	4.96	0.318748	1.04167	95.8333		ik	3.40741	0.288721	1.03846	96.1538
vast	4.96	0.318748	1.04167	95.8333		om	3.40741	0.288721	1.03846	96.1538
hij	4.88	0.343123	1.04167	95.8333		hulp	3.48148	0.284301	1.03846	96.1538
drukte	4.88	0.343123	1.04167	95.8333		roep.	3.48148	0.284301	1.03846	96.1538
met	4.88	0.343123	1.04167	95.8333		De	3.44444	0.312755	1.03846	96.1538
zijn	4.88	0.343123	1.04167	95.8333		man	3.48148	0.317443	1.03846	96.1538
hand	4.88	0.343123	1.04167	95.8333		neemt	3.48148	0.317443	1.03846	96.1538
stevig	5	0.305505	1.04167	95.8333		een	3.48148	0.317443	1.03846	96.1538
op	5	0.305505	1.04167	95.8333		risico	3.48148	0.317443	1.03846	96.1538
mijn	5	0.305505	1.04167	95.8333		als	3.51852	0.3219	1.03846	96.1538
hoofd	5	0.305505	1.04167	95.8333		hij	3.51852	0.3219	1.03846	96.1538
en	4.88	0.328228	1.04167	95.8333		nu	3.51852	0.3219	1.03846	96.1538
draaide	4.88	0.328228	1.04167	95.8333		mijn	3.51852	0.3219	1.03846	96.1538
aan	4.88	0.328228	1.04167	95.8333		flat	3.51852	0.3219	1.03846	96.1538
een	4.88	0.328228	1.04167	95.8333		binnendringt.	3.55556	0.317277	1.03846	96.1538
van	4.88	0.328228	1.04167	95.8333		Waarom	3.40741	0.268261	1.19231	80.7692
de	4.88	0.328228	1.04167	95.8333		schijnt	3.40741	0.268261	1.19231	80.7692
knoppen.	4.88	0.328228	1.04167	95.8333		er	3.40741	0.268261	1.19231	80.7692
Hier	3.4	0.258199	1	100		nog	3.40741	0.268261	1.19231	80.7692
is	3.4	0.258199	1	100		steeds	3.44444	0.273905	1.19231	80.7692
de	3.4	0.258199	1.04167	95.8333		geen	3.44444	0.273905	1.19231	80.7692
HDO	3.4	0.258199	1.04167	95.8333		licht	3.44444	0.273905	1.19231	80.7692
de	3.4	0.258199	1.04167	95.8333		door	3.44444	0.273905	1.19231	80.7692
Hilversumse	3.4	0.258199	1.04167	95.8333		het	3.44444	0.273905	1.19231	80.7692
Draadloze	3.4	0.258199	1.04167	95.8333		gordijn	3.44444	0.273905	1.19231	80.7692
Omroep	3.4	0.258199	1.04167	95.8333		waarop	3.59259	0.273519	1.80769	80.7692
riep	3.32	0.281188	1	100		wacht	3.59259	0.273519	1.80769	80.7692
iemand	3.32	0.281188	1	100		het	3.59259	0.273519	1.80769	80.7692
en	3.4	0.276887	1.04167	95.8333		ochtendlicht?	3.59259	0.273519	1.80769	80.7692
na	3.44	0.283314	1.08333	91.6667		Om	3.74074	0.300012	1.15385	84.6154
een	3.44	0.283314	1.08333	91.6667		vijf	3.74074	0.300012	1.15385	84.6154
paar	3.44	0.283314	1.08333	91.6667		uur	3.74074	0.300012	1.15385	84.6154
onverstaanbare	3.52	0.289367	1.125	87.5		worden	3.74074	0.300012	1.15385	84.6154
zinnen	3.56	0.289137	1.125	87.5		de	3.77778	0.293972	1.15385	84.6154
sloeg	3.88	0.296198	1.20833	79.1667		meeste	3.81481	0.287622	1.15385	84.6154
er	3.88	0.296198	1.25	75		misdrijven	3.81481	0.287622	1.15385	84.6154
keiharde	4	0.321455	1.25	75		gepleegd	3.81481	0.27754	1.15385	84.6154
muziek	4	0.321455	1.25	75		heb	3.18519	0.306794	1.15385	84.6154
tegen	3.68	0.303974	1.25	75		ik	3.18519	0.306794	1.15385	84.6154
mijn	3.68	0.303974	1.25	75		in	3.18519	0.306794	1.15385	84.6154
trommelvliezen	4	0.321455	1.33333	66.6667		een	3.18519	0.306794	1.15385	84.6154
alsof	3.92	0.355528	1.70833	70.8333		krant	3.18519	0.306794	1.15385	84.6154
mijn	3.88	0.357398	1.70833	70.8333		gelezen.	3.18519	0.306794	1.15385	84.6154
hoofd	3.88	0.357398	1.70833	70.8333		Zes	2.33333	0.255983	1.15385	84.6154
bekneld	4.12	0.357398	1.75	75		uur.	2.33333	0.255983	1.15385	84.6154
zat	3.88	0.357398	1.75	75		Een	2.66667	0.2446	1.19231	80.7692
in	3.88	0.357398	1.83333	83.3333		vrachtwagen	2.66667	0.2446	1.19231	80.7692
de	3.88	0.357398	1.83333	83.3333		claxonneert	2.66667	0.2446	1.26923	73.0769
hoorn	3.88	0.357398	1.83333	83.3333		op	2.66667	0.2446	1.11538	88.4615
van	3.88	0.357398	1.83333	83.3333		straat	2.66667	0.2446	1.11538	88.4615
mijn	3.88	0.357398	1.83333	83.3333		de	2.59259	0.234243	1.53846	53.8462
vaders	3.88	0.357398	1.83333	83.3333		stad	2.59259	0.234243	1.53846	53.8462
pathefoon.	3.88	0.357398	1.875	87.5		komt	2.59259	0.234243	1.53846	53.8462
Rating Segment 7						terug	2.59259	0.234243	1.53846	53.8462
Na	2.76923	0.230769	1.16667	83.3333		tot	2.59259	0.234243	1.53846	53.8462
een	2.15385	0.205256	1	100		leven.	2.59259	0.234243	1.53846	53.8462
tijdje	2.76923	0.230769	1.16667	83.3333		De	2.51852	0.215961	1.03846	96.1538
verloste	2.80769	0.235465	1.25	75		buren	2.51852	0.215961	1.03846	96.1538
meneer	2.76923	0.230769	1.25	75		komen	2.51852	0.215961	1.03846	96.1538
Kuisters	2.76923	0.230769	1.25	75		nu	2.51852	0.215961	1.03846	96.1538
me	2.76923	0.230769	1.25	75		uit	2.51852	0.215961	1.03846	96.1538
onzacht	2.96154	0.257089	1.79167	79.1667		hun	2.51852	0.215961	1.03846	96.1538
van	2.88462	0.24386	1.20833	79.1667		bed.	2.51852	0.215961	1.03846	96.1538
de	2.80769	0.228838	1.20833	79.1667		Waarom	3.92593	0.276969	1.07692	92.3077
koptelefoon.	2.76923	0.230769	1.20833	79.1667		hoor	3.92593	0.276969	1.07692	92.3077
Het	3.03846	0.285446	1.20833	79.1667		ik	3.92593	0.276969	1.07692	92.3077
effect	3.03846	0.285446	1.20833	79.1667		niets?	3.92593	0.276969	1.07692	92.3077
scheen	3.07692	0.282424	1.20833	79.1667		Het	3.37037	0.26767	1.11538	88.4615
hem	3.11538	0.284615	1.20833	79.1667		is	3.37037	0.26767	1.11538	88.4615
niet	3.11538	0.284615	1.25	75		ochtend.	3.37037	0.26767	1.11538	88.4615
bevallen	3.11538	0.284615	1.25	75		Het	3.55556	0.289086	1.23077	76.9231
te	3.11538	0.284615	1.25	75		moet	3.55556	0.289086	1.23077	76.9231
zijn.	3.11538	0.284615	1.25	75		ochtend	3.55556	0.289086	1.23077	76.9231
Versuft	3.23077	0.315291	1.25	75		zijn.	3.55556	0.289086	1.23077	76.9231
bleef	3.03846	0.280004	1.25	75		Rating Segment 6
ik	2.57692	0.22987	1	100		Zeven	1.88889	0.194902	1.14815	85.1852
zitten.	3.03846	0.280004	1.25	75		uur.	1.88889	0.194902	1.14815	85.1852
Ga	3.61538	0.314163	1.125	87.5		De	2.03704	0.172806	1.37037	62.963
d'r	3.61538	0.314163	1.125	87.5		lift	2.03704	0.172806	1.37037	62.963
es	3.61538	0.314163	1.125	87.5		komt	2.03704	0.172806	1.37037	62.963
af.'	3.61538	0.314163	1.125	87.5		met	2.11111	0.202078	1.37037	62.963
Tonia	3.23077	0.305376	1.08333	91.6667		een	2.07407	0.199186	1.25926	74.0741
trok	3.23077	0.305376	1.08333	91.6667		brommend	2.11111	0.202078	1.7037	70.3704
me	3.23077	0.305376	1.08333	91.6667		geluid	2.11111	0.202078	1.66667	66.6667
aan	3.23077	0.305376	1.08333	91.6667		in	2.11111	0.202078	1.40741	59.2593
mijn	3.23077	0.305376	1.08333	91.6667		beweging.	2.11111	0.202078	1.40741	59.2593
arm.	3.23077	0.305376	1.08333	91.6667		Ergens	2.25926	0.230153	1.2963	70.3704
Nou	3.65385	0.323168	1.08333	91.6667		boven	2.25926	0.230153	1.33333	66.6667
mag	3.65385	0.323168	1.08333	91.6667		mijn	2.25926	0.230153	1.33333	66.6667
ik.'	3.65385	0.323168	1.08333	91.6667		hoofd	2.25926	0.230153	1.33333	66.6667
Met	4.07692	0.346068	1.625	62.5		huilt	2.33333	0.250356	1.25926	74.0741
suizende	4.19231	0.323534	1.75	75		een	2.33333	0.250356	1.25926	74.0741
oren	4.19231	0.323534	1.75	75		kind.	2.33333	0.250356	1.25926	74.0741
en	4.19231	0.323534	1.70833	70.8333		`Houd	3.81481	0.417007	1.14815	85.1852
bonzende	4.19231	0.323534	1.75	75		je	3.81481	0.417007	1.14815	85.1852
slapen	4.19231	0.323534	1.75	75		kop!'	3.81481	0.417007	1.14815	85.1852
stond	4	0.323443	1.33333	66.6667		schreeuwt	3.25926	0.360407	1.07407	92.5926
ik	4	0.323443	1.33333	66.6667		iemand.	3.07407	0.333017	1.07407	92.5926
op	4	0.323443	1.33333	66.6667		Eindelijk	2.74074	0.230153	1.18519	81.4815
en	4	0.323443	1.29167	70.8333		de	2.59259	0.19436	1.37037	62.963
liep	4	0.323443	1.29167	70.8333		vertrouwde	2.59259	0.19436	1.37037	62.963
naar	4	0.323443	1.29167	70.8333		geluiden	2.59259	0.19436	1.40741	59.2593
de	4	0.323443	1.29167	70.8333		van	2.59259	0.19436	1.40741	59.2593
deur.	4	0.323443	1.29167	70.8333		het	2.59259	0.19436	1.40741	59.2593
De	3.73077	0.330769	1.125	87.5		gebouw.	2.59259	0.19436	1.40741	59.2593
haak	3.84615	0.326719	1.125	87.5		De	3.03704	0.216693	1.59259	59.2593
kreeg	3.84615	0.326719	1.125	87.5		stilte	3.03704	0.216693	1.59259	59.2593
ik	3.84615	0.326719	1.125	87.5		van	3.03704	0.216693	1.59259	59.2593
met	3.84615	0.326719	1.125	87.5		de	3.03704	0.216693	1.59259	59.2593
moeite	3.73077	0.330769	1.125	87.5		nacht	3.03704	0.216693	1.59259	59.2593
los.	3.73077	0.330769	1.125	87.5		heb	2.96296	0.216693	1.51852	51.8519
Rommelend	3.26923	0.296428	1.54167	54.1667		ik	2.96296	0.216693	1.51852	51.8519
schoof	3.26923	0.296428	1.41667	58.3333		overleefd.	3.03704	0.216693	1.51852	51.8519
de	3.26923	0.296428	1.41667	58.3333		Ik	2.74074	0.230153	1.18519	81.4815
deur	3.26923	0.296428	1.41667	58.3333		laat	2.74074	0.230153	1.14815	85.1852
over	3.26923	0.296428	1.41667	58.3333		me	2.74074	0.230153	1.14815	85.1852
de	3.26923	0.296428	1.41667	58.3333		weer	2.74074	0.230153	1.14815	85.1852
rail	3.26923	0.296428	1.41667	58.3333		op	2.74074	0.230153	1.18519	81.4815
terug.	3.26923	0.296428	1.41667	58.3333		kussen	2.81481	0.244815	1.18519	81.4815
In	3.42308	0.328975	1.25	75		zakken	2.81481	0.244815	1.18519	81.4815
de	3.42308	0.328975	1.25	75		trek	2.81481	0.244815	1.14815	85.1852
winkel	3.42308	0.328975	1.25	75		mijn	2.81481	0.244815	1.14815	85.1852
was	3.42308	0.328975	1.25	75		benen	2.81481	0.244815	1.14815	85.1852
de	3.46154	0.324539	1.25	75		op	2.81481	0.244815	1.14815	85.1852
vislucht	3.65385	0.346154	1.29167	70.8333		en	2.81481	0.244815	1.14815	85.1852
sterker	3.65385	0.346154	1.33333	66.6667		sluit	2.81481	0.244815	1.14815	85.1852
dan	3.65385	0.346154	1.33333	66.6667		mijn	2.81481	0.244815	1.14815	85.1852
ooit.	3.65385	0.346154	1.33333	66.6667		ogen.	2.81481	0.244815	1.14815	85.1852
Buiten	3.53846	0.294727	1.25	75		De	3.03704	0.258648	1.74074	74.0741
durfde	3.65385	0.298418	1.25	75		ketens	3.03704	0.258648	1.85185	85.1852
ik	3.57692	0.294426	1.25	75		van	3.03704	0.258648	1.85185	85.1852
pas	3.57692	0.294426	1.25	75		de	3.03704	0.258648	1.85185	85.1852
weer	3.69231	0.307692	1.25	75		slaap	3.03704	0.258648	1.85185	85.1852
adem	3.69231	0.307692	1.25	75		kunnen	2.88889	0.234693	1.62963	62.963
te	3.65385	0.313503	1.25	75		me	2.92593	0.244168	1.62963	62.963
halen	3.65385	0.313503	1.25	75		niet	2.92593	0.244168	1.62963	62.963
en	3.23077	0.320133	1.125	87.5		meer	2.92593	0.244168	1.62963	62.963
ik	3.15385	0.321976	1.125	87.5		verontrusten.	2.96296	0.247388	1.66667	66.6667
was	3.15385	0.321976	1.125	87.5		Traag	2.62963	0.256806	1.18519	81.4815
al	3.15385	0.321976	1.125	87.5		open	2.62963	0.256806	1.14815	85.1852
een	3.15385	0.321976	1.125	87.5		ik	2.62963	0.256806	1.14815	85.1852
halve	3.15385	0.321976	1.125	87.5		mijn	2.62963	0.256806	1.14815	85.1852
straat	3.15385	0.321976	1.125	87.5		ogen.	2.62963	0.256806	1.14815	85.1852
verder	3.15385	0.321976	1.125	87.5		Zonnestralen	2.74074	0.27525	1.44444	55.5556
toen	3.15385	0.321976	1.125	87.5		branden	2.74074	0.27525	1.48148	51.8519
ik	3.15385	0.321976	1.125	87.5		door	2.55556	0.252245	1.40741	59.2593
merkte	3.15385	0.321976	1.125	87.5		de	2.55556	0.252245	1.40741	59.2593
dat	3.15385	0.321976	1.125	87.5		dunne	2.55556	0.252245	1.40741	59.2593
ik	3.15385	0.321976	1.125	87.5		gordijnen.	2.55556	0.252245	1.40741	59.2593
de	3.23077	0.320133	1.125	87.5		Iemand	2.22222	0.209009	1.11111	88.8889
zalm	3.23077	0.320133	1.125	87.5		spoelt	2.22222	0.209009	1.11111	88.8889
had	3.23077	0.320133	1.125	87.5		een	2.22222	0.209009	1.11111	88.8889
laten	3.23077	0.320133	1.125	87.5		toilet	2.22222	0.209009	1.11111	88.8889
liggen.	3.23077	0.320133	1.125	87.5		door.	2.22222	0.209009	1.11111	88.8889
Op	2.65385	0.30353	1	100		Een	2.51852	0.284301	1.14815	85.1852
een	2.65385	0.30353	1	100		vrouw	2.55556	0.279057	1.14815	85.1852
middag	2.65385	0.30353	1	100		huilt	2.55556	0.279057	1.14815	85.1852
kwam	2.65385	0.30353	1	100		een	2.51852	0.284301	1.14815	85.1852
ik	2.65385	0.30353	1	100		man	2.51852	0.284301	1.14815	85.1852
van	2.65385	0.30353	1	100		lacht	2.51852	0.284301	1.14815	85.1852
school	2.65385	0.30353	1	100		hard.	2.51852	0.284301	1.14815	85.1852
thuis	2.65385	0.30353	1	100		Het	2.2963	0.218873	1.2963	70.3704
en	2.73077	0.31161	1.04167	95.8333		zijn	2.2963	0.218873	1.2963	70.3704
terwijl	2.88462	0.315385	1.08333	91.6667		de	2.2963	0.218873	1.2963	70.3704
ik	2.84615	0.321976	1.08333	91.6667		gewone	2.2963	0.218873	1.33333	66.6667
in	2.84615	0.321976	1.08333	91.6667		middaggeluiden.	2.2963	0.218873	1.33333	66.6667
de	2.84615	0.321976	1.08333	91.6667		Ik	2.51852	0.195172	1.7037	70.3704
gang	2.84615	0.321976	1.08333	91.6667		takel	2.59259	0.186887	1.77778	77.7778
mijn	2.84615	0.321976	1.08333	91.6667		mijn	2.51852	0.195172	1.74074	74.0741
jas	2.84615	0.321976	1.08333	91.6667		lijf	2.51852	0.195172	1.74074	74.0741
aan	2.84615	0.321976	1.08333	91.6667		op	2.51852	0.195172	1.74074	74.0741
de	2.84615	0.321976	1.08333	91.6667		strompel	2.62963	0.207743	1.33333	66.6667
kapstok	2.84615	0.321976	1.08333	91.6667		naar	2.59259	0.215227	1.2963	70.3704
hing	2.84615	0.321976	1.08333	91.6667		de	2.59259	0.215227	1.2963	70.3704
hoorde	3.30769	0.302651	1	100		keuken	2.59259	0.215227	1.2963	70.3704
ik	3.34615	0.30353	1	100		en	2.55556	0.209009	1.18519	81.4815
iemand	3.34615	0.30353	1	100		open	2.66667	0.226455	1.18519	81.4815
op	3.34615	0.30353	1	100		een	2.66667	0.226455	1.18519	81.4815
luide	3.34615	0.30353	1	100		blik.	2.66667	0.226455	1.18519	81.4815
toon	3.34615	0.30353	1	100		Rating Segment 7
praten.	3.34615	0.30353	1	100		De	2.37037	0.283186	1.52	52
Het	3.30769	0.327081	1	100		lift	2.37037	0.283186	1.52	52
geluid	3.30769	0.327081	1	100		in	2.37037	0.283186	1.52	52
kwam	3.30769	0.327081	1	100		de	2.07407	0.225989	1	100
uit	3.30769	0.327081	1	100		trappenhal	2.37037	0.283186	1.52	52
de	3.30769	0.327081	1	100		bromt.	2.44444	0.298779	1.72	72
huiskamer.	3.30769	0.327081	1	100		Dan	2.55556	0.298779	1.24	76
Er	3.34615	0.327894	1.20833	79.1667		stopt	2.55556	0.298779	1.24	76
klonken	3.34615	0.327894	1.20833	79.1667		ze.	2.55556	0.298779	1.24	76
geen	3.46154	0.314915	1.20833	79.1667		Geen	3.03704	0.313429	1.12	88
andere	3.46154	0.314915	1.20833	79.1667		risico	3.03704	0.313429	1.12	88
stemmen	3.46154	0.314915	1.20833	79.1667		nemen.	3.03704	0.313429	1.12	88
tegenin.	3.46154	0.314915	1.25	75		Ik	3.14815	0.336327	1.08	92
Het	3.30769	0.297524	1.45833	54.1667		moet	3.14815	0.336327	1.08	92
bleef	3.30769	0.297524	1.5	50		weten	3.14815	0.336327	1.08	92
een	3.5	0.32463	1.58333	58.3333		wat	3.14815	0.336327	1.08	92
barse	3.53846	0.324539	1.875	87.5		daar	3.14815	0.336327	1.08	92
monoloog.	3.53846	0.324539	1.70833	70.8333		gebeurt.	3.14815	0.336327	1.08	92
In	3.5	0.343063	1.25	75		Voorzichtig	3.2963	0.332541	1.32	68
de	3.5	0.343063	1.25	75		naar	3.22222	0.326133	1.32	68
veronderstelling	3.5	0.343063	1.25	75		de	3.22222	0.326133	1.32	68
dat	3.5	0.343063	1.25	75		deur	3.22222	0.326133	1.32	68
er	3.5	0.343063	1.25	75		sluipen.	3.2963	0.332541	1.36	64
iemand	3.5	0.343063	1.25	75		Stemmen	3.07407	0.324349	1.08	92
op	3.5	0.343063	1.25	75		in	3.07407	0.324349	1.08	92
bezoek	3.5	0.343063	1.25	75		de	3.07407	0.324349	1.08	92
was	3.5	0.343063	1.25	75		trappenhal.	3.07407	0.324349	1.08	92
die	3.53846	0.342977	1.29167	70.8333		Mijn	3.11111	0.321736	1.44	56
een	3.53846	0.342977	1.45833	54.1667		rechteroog	3.11111	0.321736	1.48	52
niet	3.53846	0.342977	1.54167	54.1667		loert	3.18519	0.329192	1.52	52
erg	3.76923	0.334239	1.58333	58.3333		door	3.11111	0.321736	1.4	60
vriendelijke	3.76923	0.334239	1.58333	58.3333		het	3.11111	0.321736	1.4	60
manier	3.76923	0.334239	1.58333	58.3333		kleine	3.11111	0.321736	1.44	56
van	3.76923	0.334239	1.58333	58.3333		ronde	3.11111	0.321736	1.44	56
converseren	3.76923	0.334239	1.66667	66.6667		deurgaatje.	3.11111	0.321736	1.48	52
had	3.65385	0.34168	1.54167	54.1667		Twee	2.44444	0.273905	1.04	96
of	3.57692	0.319486	1.375	62.5		buurvrouwen.	2.44444	0.273905	1.04	96
die	3.57692	0.319486	1.375	62.5		`Kijk	3.85185	0.314438	1	100
een	3.57692	0.319486	1.375	62.5		ze	3.85185	0.314438	1	100
van	3.57692	0.319486	1.375	62.5		staat	3.85185	0.314438	1	100
mijn	3.57692	0.319486	1.375	62.5		daar	3.85185	0.314438	1	100
familieleden	3.69231	0.302651	1.375	62.5		weer;	3.85185	0.314438	1	100
de	3.69231	0.302651	1.375	62.5		zegt	3.25926	0.322881	1	100
waarheid	3.69231	0.302651	1.375	62.5		de	3.25926	0.322881	1	100
kwam	3.69231	0.302651	1.375	62.5		ene	3.25926	0.322881	1	100
zeggen	3.69231	0.302651	1.375	62.5		vrouw	3.25926	0.322881	1	100
deed	3.96154	0.290786	1.25	75		je	3.81481	0.306794	1.16	84
ik	3.96154	0.290786	1.25	75		ziet	3.81481	0.306794	1.16	84
zachtjes	4.15385	0.297126	1.25	75		de	3.81481	0.306794	1.16	84
de	4	0.298715	1.25	75		schaduw	4.03704	0.308851	1.2	80
deur	4	0.298715	1.25	75		van	3.81481	0.306794	1.2	80
open	4	0.298715	1.25	75		haar	3.81481	0.306794	1.2	80
en	4	0.298715	1.25	75		voeten	3.81481	0.306794	1.2	80
keek	4.03846	0.290786	1.25	75		onder	3.81481	0.306794	1.2	80
door	4.03846	0.290786	1.25	75		de	3.81481	0.306794	1.2	80
een	4.03846	0.290786	1.25	75		deur.'	3.81481	0.306794	1.2	80
kier	4.03846	0.290786	1.25	75		Mijn	3.14815	0.218149	1.64	64
naar	4.03846	0.290786	1.25	75		blik	3.14815	0.218149	1.64	64
binnen.	4.03846	0.290786	1.25	75		glijdt	3.14815	0.218149	1.64	64
Rating Segment 8						naar	3.11111	0.215717	1.64	64
In	2.57692	0.294426	1	100		de	3.11111	0.215717	1.64	64
de	2.57692	0.294426	1	100		tochtspleet	3.14815	0.211518	1.8	80
kamer	2.57692	0.294426	1	100		de	3.11111	0.222222	1.56	56
stonden	2.57692	0.294426	1	100		onbedekte	3.11111	0.222222	1.56	56
mijn	2.42308	0.242887	1	100		strook	3.11111	0.222222	1.56	56
vader	2.57692	0.294426	1	100		tussen	3.03704	0.210016	1.48	52
en	2.57692	0.294426	1	100		de	3.03704	0.210016	1.48	52
mijn	2.57692	0.294426	1	100		onderkant	3.03704	0.210016	1.48	52
broer	2.57692	0.294426	1	100		van	3.03704	0.210016	1.48	52
ieder	2.46154	0.261538	1.11111	88.8889		de	3.03704	0.210016	1.48	52
aan	2.46154	0.261538	1.11111	88.8889		deur	3.03704	0.210016	1.48	52
een	2.46154	0.261538	1.11111	88.8889		en	3.03704	0.210016	1.48	52
kant	2.46154	0.261538	1.11111	88.8889		de	3.03704	0.210016	1.48	52
van	2.46154	0.261538	1.11111	88.8889		drempel.	3.03704	0.210016	1.48	52
de	2.46154	0.261538	1.11111	88.8889		`Ze	3.51852	0.294152	1.08	92
schoorsteen.	2.46154	0.261538	1.11111	88.8889		staat	3.51852	0.294152	1.08	92
Ze	2.69231	0.281585	1.37037	62.963		daar	3.51852	0.294152	1.08	92
hielden	2.69231	0.281585	1.37037	62.963		dikwijls`	3.51852	0.294152	1.2	80
hun	2.80769	0.277457	1.37037	62.963		zegt	3.03704	0.317942	1.04	96
hoofden	2.80769	0.277457	1.40741	59.2593		de	3.03704	0.317942	1.04	96
enigszins	2.88462	0.310468	1.55556	55.5556		andere	3.03704	0.317942	1.04	96
scheef	2.88462	0.310468	1.51852	51.8519		vrouw	3.03704	0.317942	1.04	96
en	2.69231	0.281585	1.40741	59.2593		`vaak	3.40741	0.273519	1.04	96
keken	2.69231	0.281585	1.48148	51.8519		als	3.40741	0.273519	1.04	96
zwijgend	2.76923	0.284511	1.51852	51.8519		ik	3.40741	0.273519	1.04	96
naar	2.69231	0.281585	1.44444	55.5556		de	3.40741	0.273519	1.04	96
de	2.73077	0.28586	1.44444	55.5556		lift	3.40741	0.273519	1.04	96
luidsprekers	2.73077	0.28586	1.44444	55.5556		neem.`	3.40741	0.273519	1.04	96
van	2.73077	0.28586	1.40741	59.2593		`Dat	4.33333	0.324674	1.12	88
de	2.73077	0.28586	1.40741	59.2593		mens	4.33333	0.324674	1.12	88
radio.	2.73077	0.28586	1.40741	59.2593		maakt	4.33333	0.324674	1.08	92
Wie	3.34615	0.308556	1.03704	96.2963		me	4.33333	0.324674	1.08	92
schreeuwt	3.34615	0.308556	1.03704	96.2963		bang`	4.44444	0.312755	1.08	92
daar	3.34615	0.308556	1.03704	96.2963		zegt	3.48148	0.317443	1.08	92
zo?'	3.34615	0.308556	1.03704	96.2963		de	3.48148	0.317443	1.08	92
vroeg	2.92308	0.276923	1.03704	96.2963		eerste	3.48148	0.317443	1.08	92
ik.	2.92308	0.276923	1.03704	96.2963		vrouw.	3.48148	0.317443	1.08	92
Dat	3.88462	0.320226	1	100		`Soms	3.88889	0.312755	1.04	96
is	3.88462	0.320226	1	100		neem	3.88889	0.312755	1.04	96
Hitler	4.69231	0.358498	1	100		ik	3.88889	0.312755	1.04	96
zei	3.61538	0.337762	1	100		de	3.88889	0.312755	1.04	96
mijn	3.61538	0.337762	1	100		trap	3.88889	0.312755	1.04	96
vader.	3.61538	0.337762	1	100		omdat	4	0.315777	1.04	96
Hij	3.23077	0.267798	1.14815	85.1852		ik	4	0.315777	1.04	96
gaf	3.30769	0.264687	1.18519	81.4815		niet	4	0.315777	1.04	96
me	3.30769	0.264687	1.14815	85.1852		de	4	0.315777	1.04	96
met	3.30769	0.264687	1.22222	77.7778		lift	4	0.315777	1.04	96
een	3.30769	0.264687	1.22222	77.7778		durf.`	4	0.315777	1.04	96
handgebaar	3.38462	0.260632	1.2963	70.3704		Rating Segment 8
te	3.34615	0.259836	1.37037	62.963		`Het	3.96296	0.339605	1.07407	92.5926
kennen	3.34615	0.259836	1.37037	62.963		is	3.96296	0.339605	1.07407	92.5926
dat	3.34615	0.259836	1.14815	85.1852		een	3.96296	0.339605	1.07407	92.5926
ik	3.34615	0.259836	1.14815	85.1852		eng	4.25926	0.344235	1.18519	81.4815
stil	3.34615	0.259836	1.14815	85.1852		wijf	4.25926	0.344235	1.18519	81.4815
moest	3.34615	0.259836	1.14815	85.1852		zegt	3.37037	0.293074	1.03704	96.2963
zijn.	3.34615	0.259836	1.14815	85.1852		de	2.96296	0.264098	1	100
Ik	2.65385	0.22832	1.03704	96.2963		eerste	3.37037	0.293074	1.03704	96.2963
bleef	2.65385	0.22832	1.03704	96.2963		vrouw	3.37037	0.293074	1.03704	96.2963
even	2.65385	0.22832	1.03704	96.2963		ze	3.55556	0.284116	1.03704	96.2963
staan	2.65385	0.22832	1.03704	96.2963		verlaat	3.55556	0.284116	1.03704	96.2963
luisteren.	2.65385	0.22832	1.03704	96.2963		haar	3.55556	0.284116	1.03704	96.2963
Het	2.65385	0.234962	1	100		flat	3.62963	0.288172	1.03704	96.2963
was	2.65385	0.234962	1	100		alleen	3.62963	0.288172	1.03704	96.2963
net	2.65385	0.234962	1	100		maar	3.59259	0.283744	1.03704	96.2963
het	2.73077	0.251504	1	100		om	3.59259	0.283744	1.03704	96.2963
eerste	2.73077	0.251504	1	100		naar	3.59259	0.283744	1.03704	96.2963
jaar	2.73077	0.251504	1	100		de	3.59259	0.283744	1.03704	96.2963
dat	2.73077	0.251504	1	100		winkel	3.59259	0.283744	1.03704	96.2963
ik	2.73077	0.251504	1	100		te	3.59259	0.283744	1.03704	96.2963
Duits	2.73077	0.251504	1	100		gaan	3.59259	0.283744	1.03704	96.2963
had	2.73077	0.251504	1	100		voor	3.59259	0.283744	1.03704	96.2963
op	2.73077	0.251504	1	100		kattenvoer.	3.62963	0.293074	1.03704	96.2963
school	2.73077	0.251504	1	100		Ze	3.77778	0.317277	1.03704	96.2963
en	2.57692	0.21607	1	100		praat	3.77778	0.317277	1.03704	96.2963
ik	2.69231	0.252795	1	100		tegen	3.77778	0.317277	1.03704	96.2963
begreep	2.69231	0.252795	1	100		niemand.`	3.81481	0.315944	1.03704	96.2963
er	2.69231	0.252795	1	100		`Ze	3.18519	0.272359	1.03704	96.2963
maar	2.69231	0.252795	1	100		woont	3.18519	0.272359	1.03704	96.2963
weinig	2.69231	0.252795	1	100		hier	3.18519	0.272359	1.03704	96.2963
van.	2.69231	0.252795	1	100		met	3.18519	0.272359	1.03704	96.2963
Ik	3.53846	0.309991	1.07407	92.5926		haar	3.18519	0.272359	1.03704	96.2963
verstond	3.53846	0.309991	1.07407	92.5926		siamese	3.18519	0.272359	1.03704	96.2963
alleen	3.53846	0.309991	1.07407	92.5926		kater`	3.18519	0.272359	1.03704	96.2963
het	3.53846	0.309991	1.11111	88.8889		zegt	2.85185	0.259869	1.07407	92.5926
woord	3.53846	0.309991	1.11111	88.8889		de	2.85185	0.259869	1.14815	85.1852
Juden'	4.19231	0.380361	1.14815	85.1852		eerste	2.85185	0.259869	1.14815	85.1852
dat	4.07692	0.346068	1.22222	77.7778		stem.	2.85185	0.259869	1.14815	85.1852
de	4.07692	0.346068	1.22222	77.7778		Geschrokken	3.85185	0.309874	1.25926	74.0741
man	4.07692	0.346068	1.22222	77.7778		schuif	3.81481	0.311403	1.2963	70.3704
steeds	4.07692	0.346068	1.22222	77.7778		ik	3.81481	0.311403	1.2963	70.3704
vaker	4.07692	0.346068	1.22222	77.7778		weg	3.81481	0.311403	1.2963	70.3704
uitsprak	4.07692	0.346068	1.22222	77.7778		van	3.81481	0.311403	1.25926	74.0741
en	4.34615	0.318372	1.44444	55.5556		de	3.81481	0.311403	1.25926	74.0741
op	4.53846	0.299901	1.44444	55.5556		deur.	3.81481	0.311403	1.25926	74.0741
een	4.53846	0.299901	1.48148	51.8519		Mijn	3.96296	0.322391	1.77778	77.7778
steeds	4.61538	0.314163	1.59259	59.2593		scherpe	4.03704	0.304204	1.77778	77.7778
verachtelijker	4.69231	0.322343	1.81481	81.4815		vingernagels	4.03704	0.304204	1.77778	77.7778
toon	4.65385	0.323168	1.66667	66.6667		schrammen	4.03704	0.313429	1.85185	85.1852
alsof	4.57692	0.319486	1.88889	88.8889		mijn	4	0.311233	1.77778	77.7778
hij	4.57692	0.319486	1.88889	88.8889		knie.	4	0.311233	1.77778	77.7778
ertegen	4.69231	0.331752	1.88889	88.8889		Op	3.85185	0.280941	1.48148	51.8519
trapte.	4.69231	0.331752	1.88889	88.8889		handen	3.85185	0.280941	1.48148	51.8519
Ook	3.65385	0.282529	1.03704	96.2963		en	3.85185	0.280941	1.48148	51.8519
op	3.65385	0.282529	1.03704	96.2963		voeten	3.85185	0.280941	1.48148	51.8519
mijn	3.65385	0.282529	1.03704	96.2963		kruip	3.92593	0.282066	1.48148	51.8519
kamer	3.65385	0.282529	1.03704	96.2963		ik	3.88889	0.289086	1.48148	51.8519
boven	3.65385	0.282529	1.03704	96.2963		onhoorbaar	3.88889	0.289086	1.48148	51.8519
hoorde	3.65385	0.282529	1.03704	96.2963		naar	3.88889	0.289086	1.37037	62.963
ik	3.65385	0.282529	1.03704	96.2963		de	3.81481	0.287622	1.37037	62.963
de	3.65385	0.282529	1.03704	96.2963		woonkamer.	3.81481	0.287622	1.37037	62.963
stem.	3.65385	0.282529	1.03704	96.2963		Ondertussen	3.2963	0.296296	1.40741	59.2593
Hij	4.03846	0.325722	1.44444	55.5556		weet	3.2963	0.296296	1.40741	59.2593
drong	4.03846	0.325722	1.48148	51.8519		ik	3.2963	0.296296	1.40741	59.2593
door	4.03846	0.325722	1.48148	51.8519		hoe	3.2963	0.296296	1.40741	59.2593
tot	4.03846	0.325722	1.51852	51.8519		dat	3.2963	0.296296	1.40741	59.2593
in	4.03846	0.325722	1.51852	51.8519		moet.	3.2963	0.296296	1.40741	59.2593
alle	4.03846	0.325722	1.51852	51.8519		Ik	3.14815	0.280941	1.25926	74.0741
hoeken	4.03846	0.325722	1.51852	51.8519		ga	3.14815	0.280941	1.25926	74.0741
van	4.03846	0.325722	1.51852	51.8519		op	3.14815	0.280941	1.25926	74.0741
het	4.03846	0.325722	1.51852	51.8519		het	3.14815	0.280941	1.25926	74.0741
huis.	4.03846	0.325722	1.51852	51.8519		kussen	3.14815	0.280941	1.25926	74.0741
Hij	3.5	0.284199	1.51852	51.8519		liggen	3.14815	0.280941	1.25926	74.0741
overstemde	3.69231	0.281585	1.55556	55.5556		en	3.14815	0.280941	1.33333	66.6667
zelfs	3.69231	0.281585	1.55556	55.5556		rol	3.14815	0.280941	1.40741	59.2593
de	3.69231	0.281585	1.62963	62.963		mezelf	3.14815	0.280941	1.40741	59.2593
roffelende	3.80769	0.298814	1.92593	92.5926		op.	3.14815	0.280941	1.40741	59.2593
wastafelkraan	3.80769	0.298814	1.88889	88.8889		Waarom	3.40741	0.257421	1.22222	77.7778
die	3.65385	0.287923	1.48148	51.8519		wilde	3.37037	0.26767	1.22222	77.7778
ik	3.65385	0.287923	1.48148	51.8519		het	3.40741	0.257421	1.33333	66.6667
open	3.61538	0.283261	1.48148	51.8519		beest	3.40741	0.257421	1.33333	66.6667
had	3.61538	0.283261	1.48148	51.8519		dit	3.40741	0.257421	1.22222	77.7778
gezet	3.61538	0.283261	1.48148	51.8519		kussen	3.40741	0.257421	1.22222	77.7778
omdat	3.61538	0.283261	1.44444	55.5556		niet	3.40741	0.257421	1.22222	77.7778
ik	3.65385	0.287923	1.44444	55.5556		met	3.40741	0.257421	1.22222	77.7778
benieuwd	3.65385	0.287923	1.44444	55.5556		me	3.40741	0.257421	1.22222	77.7778
was	3.69231	0.281585	1.44444	55.5556		delen?	3.40741	0.257421	1.22222	77.7778
of	3.69231	0.281585	1.44444	55.5556		Waarom	3.92593	0.328711	1.33333	66.6667
ik	3.69231	0.281585	1.44444	55.5556		moest	3.88889	0.338983	1.33333	66.6667
hem	3.69231	0.281585	1.44444	55.5556		ik	3.88889	0.338983	1.33333	66.6667
dan	3.69231	0.281585	1.44444	55.5556		de	3.92593	0.337267	1.40741	59.2593
nog	3.69231	0.281585	1.44444	55.5556		kater	3.92593	0.337267	1.40741	59.2593
zou	3.69231	0.281585	1.44444	55.5556		eruit	4	0.329032	1.40741	59.2593
kunnen	3.69231	0.281585	1.44444	55.5556		gooien	4	0.329032	1.40741	59.2593
horen.	3.69231	0.281585	1.44444	55.5556		om	3.96296	0.33111	1.33333	66.6667
Rating Segment 9						deze	3.96296	0.33111	1.33333	66.6667
Ik	2.25926	0.196788	1	100		slaapplek	3.96296	0.33111	1.37037	62.963
legde	2.25926	0.196788	1	100		te	3.96296	0.33111	1.37037	62.963
mijn	2.07407	0.191901	1	100		behouden	3.96296	0.33111	1.37037	62.963
boeken	2.25926	0.196788	1	100		in	3.96296	0.33111	1.33333	66.6667
en	2.25926	0.196788	1	100		mijn	3.96296	0.33111	1.33333	66.6667
schriften	2.25926	0.196788	1	100		eigen	3.96296	0.33111	1.33333	66.6667
klaar	2.25926	0.196788	1	100		flat?	3.96296	0.33111	1.33333	66.6667
maar	2.37037	0.239587	1	100
voor	2.33333	0.232661	1	100
ik	2.33333	0.232661	1	100
aan	2.33333	0.232661	1	100
mijn	2.33333	0.232661	1	100
huiswerk	2.33333	0.232661	1	100
begon	2.33333	0.232661	1	100
liep	2.37037	0.239587	1	100
ik	2.33333	0.232661	1	100
de	2.33333	0.232661	1	100
zoldertrap	2.33333	0.232661	1	100
op.	2.33333	0.232661	1	100
De	2.48148	0.252454	1	100
zolderdeur	2.48148	0.252454	1	100
deed	2.48148	0.252454	1	100
ik	2.48148	0.252454	1	100
achter	2.48148	0.252454	1	100
me	2.48148	0.252454	1	100
dicht.	2.48148	0.252454	1	100
Zonder	2.66667	0.226455	1.25926	74.0741
licht	2.66667	0.226455	1.33333	66.6667
te	2.66667	0.226455	1.33333	66.6667
maken	2.66667	0.226455	1.33333	66.6667
liep	2.51852	0.228773	1.03704	96.2963
ik	2.51852	0.228773	1.03704	96.2963
naar	2.51852	0.228773	1.03704	96.2963
het	2.51852	0.228773	1.03704	96.2963
midden	2.51852	0.228773	1.03704	96.2963
van	2.51852	0.228773	1.03704	96.2963
de	2.51852	0.228773	1.03704	96.2963
zolder	2.51852	0.228773	1.03704	96.2963
en	2.51852	0.228773	1.03704	96.2963
bleef	2.62963	0.227385	1.03704	96.2963
daar	2.62963	0.227385	1.03704	96.2963
staan.	2.62963	0.227385	1.03704	96.2963
Het	2.92593	0.261084	1.07407	92.5926
geluid	2.92593	0.261084	1.07407	92.5926
van	2.96296	0.258648	1.07407	92.5926
de	3	0.26688	1.07407	92.5926
stem	3	0.26688	1.07407	92.5926
was	2.96296	0.258648	1.03704	96.2963
hier	2.96296	0.258648	1.03704	96.2963
minder	2.96296	0.258648	1.03704	96.2963
maar	3.03704	0.264098	1.07407	92.5926
nog	3.03704	0.264098	1.07407	92.5926
zeer	3.03704	0.264098	1.07407	92.5926
goed	3.03704	0.264098	1.07407	92.5926
hoorbaar	3.03704	0.264098	1.03704	96.2963
en	2.48148	0.26885	1.03704	96.2963
ik	2.48148	0.26885	1.03704	96.2963
ging	2.48148	0.26885	1.03704	96.2963
terug	2.48148	0.26885	1.03704	96.2963
naar	2.48148	0.26885	1.03704	96.2963
mijn	2.48148	0.26885	1.03704	96.2963
kamer	2.48148	0.26885	1.03704	96.2963
en	2.48148	0.26885	1.11111	88.8889
zette	2.48148	0.26885	1.33333	66.6667
me	2.48148	0.26885	1.33333	66.6667
aan	2.48148	0.26885	1.33333	66.6667
werk.	2.48148	0.26885	1.33333	66.6667
Met	2.77778	0.293972	1.25926	74.0741
mijn	2.77778	0.293972	1.2963	70.3704
handen	2.88889	0.289086	1.2963	70.3704
tegen	2.88889	0.289086	1.2963	70.3704
mijn	2.88889	0.289086	1.2963	70.3704
oren	2.88889	0.289086	1.2963	70.3704
probeerde	2.55556	0.284116	1.11111	88.8889
ik	2.55556	0.284116	1.11111	88.8889
mijn	2.55556	0.284116	1.11111	88.8889
geschiedenisles	2.55556	0.284116	1.11111	88.8889
over	2.55556	0.284116	1.11111	88.8889
de	2.66667	0.297185	1.11111	88.8889
Heilige	2.66667	0.297185	1.18519	81.4815
Alliantie	2.66667	0.297185	1.18519	81.4815
te	2.66667	0.297185	1.11111	88.8889
leren.	2.66667	0.297185	1.11111	88.8889
Ik	3.25926	0.242216	1.37037	62.963
kreeg	3.25926	0.242216	1.37037	62.963
dezelfde	3.44444	0.273905	1.44444	55.5556
gewaarwording	3.44444	0.273905	1.59259	59.2593
als	3.40741	0.273519	1.48148	51.8519
jaren	3.40741	0.273519	1.48148	51.8519
tevoren	3.40741	0.273519	1.48148	51.8519
toen	3.37037	0.256806	1.37037	62.963
ik	3.37037	0.256806	1.37037	62.963
met	3.40741	0.240247	1.33333	66.6667
de	3.40741	0.240247	1.33333	66.6667
harde	3.40741	0.240247	1.40741	59.2593
schijven	3.40741	0.240247	1.40741	59.2593
van	3.40741	0.240247	1.37037	62.963
de	3.40741	0.240247	1.37037	62.963
koptelefoon	3.40741	0.240247	1.37037	62.963
op	3.40741	0.240247	1.37037	62.963
bij	3.40741	0.251827	1.25926	74.0741
meneer	3.51852	0.252454	1.25926	74.0741
Kuisters	3.51852	0.252454	1.25926	74.0741
het	3.55556	0.257831	1.25926	74.0741
eerste	3.55556	0.257831	1.25926	74.0741
radiogeluid	3.55556	0.257831	1.2963	70.3704
had	3.55556	0.257831	1.25926	74.0741
opgevangen.	3.55556	0.257831	1.25926	74.0741
De	3.74074	0.295226	1.51852	51.8519
Mexicaanse	3.74074	0.295226	1.55556	55.5556
hond.	3.74074	0.295226	1.55556	55.5556
Ik	4.03704	0.304204	1.40741	59.2593
drukte	4.03704	0.304204	1.37037	62.963
mijn	4.03704	0.304204	1.37037	62.963
handen	4.03704	0.304204	1.37037	62.963
steviger	4.03704	0.304204	1.37037	62.963
tegen	4.03704	0.304204	1.37037	62.963
mijn	4.03704	0.304204	1.37037	62.963
oren	4.03704	0.304204	1.37037	62.963
alsof	4.11111	0.298779	1.7037	70.3704
ik	4.11111	0.298779	1.7037	70.3704
onbewust	4.11111	0.298779	1.77778	77.7778
voelde	4.11111	0.298779	1.77778	77.7778
wat	4.11111	0.298779	1.74074	74.0741
die	4.25926	0.313934	1.77778	77.7778
stem	4.25926	0.313934	1.77778	77.7778
teweeg	4.33333	0.311233	1.81481	81.4815
zou	4.2963	0.301066	1.77778	77.7778
gaan	4.2963	0.301066	1.77778	77.7778
brengen.	4.2963	0.301066	1.81481	81.4815
