# Supplementary material for: Aesthetic appraisals of literary style and emotional intensity in narrative engagement are neurally dissociable
Source: Commun Biol. 2021 Dec 16;4:1401. doi: 10.1038/s42003-021-02926-0 (PMC8677754; doi:10.1038/s42003-021-02926-0)
Supplement: Supplementary file 5 — Supplementary Data 2 [file 42003_2021_2926_MOESM5_ESM.xlsx]

## Sheet: Sheet1
Spearman's Correlations among behavioural measures in fMRI group
			Spearman's rho		p
pc1_wellwritten	-	pc2_accessible	-0.179		0.07
pc1_wellwritten	-	pc3_interesting	0.427	***	< .001
pc1_wellwritten	-	Imagery_items	0.166		0.096
pc1_wellwritten	-	Emotional_Engagement_items	0.312	**	0.002
pc1_wellwritten	-	care_about_style	0.108		0.28
pc1_wellwritten	-	like_fiction	0.034		0.734
pc1_wellwritten	-	num_novels_lastyr	0.154		0.121
pc1_wellwritten	-	often_read	0.048		0.627
pc1_wellwritten	-	IRI_fantasy	-0.164		0.097
pc1_wellwritten	-	need_for_cognition	-0.108		0.277
pc1_wellwritten	-	need_for_affect	-0.116		0.245
pc1_wellwritten	-	author_recog	0.054		0.589
pc1_wellwritten	-	EQ	-0.225	*	0.022
pc2_accessible	-	pc3_interesting	0.034		0.733
pc2_accessible	-	Imagery_items	0.335	***	< .001
pc2_accessible	-	Emotional_Engagement_items	0.093		0.357
pc2_accessible	-	care_about_style	-0.053		0.592
pc2_accessible	-	like_fiction	-0.077		0.442
pc2_accessible	-	num_novels_lastyr	-0.209	*	0.034
pc2_accessible	-	often_read	-0.048		0.627
pc2_accessible	-	IRI_fantasy	-0.065		0.517
pc2_accessible	-	need_for_cognition	0.192		0.052
pc2_accessible	-	need_for_affect	-0.053		0.594
pc2_accessible	-	author_recog	-0.072		0.472
pc2_accessible	-	EQ	0.141		0.155
pc3_interesting	-	Imagery_items	0.346	***	< .001
pc3_interesting	-	Emotional_Engagement_items	0.471	***	< .001
pc3_interesting	-	care_about_style	-0.075		0.452
pc3_interesting	-	like_fiction	-0.041		0.678
pc3_interesting	-	num_novels_lastyr	-0.081		0.414
pc3_interesting	-	often_read	-0.12		0.229
pc3_interesting	-	IRI_fantasy	-0.142		0.151
pc3_interesting	-	need_for_cognition	-0.054		0.59
pc3_interesting	-	need_for_affect	-0.079		0.429
pc3_interesting	-	author_recog	-0.158		0.111
pc3_interesting	-	EQ	-0.053		0.596
Imagery_items	-	Emotional_Engagement_items	0.502	***	< .001
Imagery_items	-	care_about_style	-0.06		0.55
Imagery_items	-	like_fiction	-0.043		0.671
Imagery_items	-	num_novels_lastyr	0.004		0.965
Imagery_items	-	often_read	0.04		0.69
Imagery_items	-	IRI_fantasy	-0.078		0.436
Imagery_items	-	need_for_cognition	0.057		0.572
Imagery_items	-	need_for_affect	0.098		0.327
Imagery_items	-	author_recog	0.105		0.295
Imagery_items	-	EQ	-0.056		0.573
Emotional_Engagement_items	-	care_about_style	0.013		0.897
Emotional_Engagement_items	-	like_fiction	0.133		0.181
Emotional_Engagement_items	-	num_novels_lastyr	0.032		0.749
Emotional_Engagement_items	-	often_read	0.185		0.062
Emotional_Engagement_items	-	IRI_fantasy	-0.135		0.176
Emotional_Engagement_items	-	need_for_cognition	0.023		0.815
Emotional_Engagement_items	-	need_for_affect	0.054		0.586
Emotional_Engagement_items	-	author_recog	0.016		0.874
Emotional_Engagement_items	-	EQ	-0.048		0.632
care_about_style	-	like_fiction	0.356	***	< .001
care_about_style	-	num_novels_lastyr	0.286	**	0.003
care_about_style	-	often_read	0.338	***	< .001
care_about_style	-	IRI_fantasy	0.046		0.644
care_about_style	-	need_for_cognition	0.19		0.054
care_about_style	-	need_for_affect	0.046		0.646
care_about_style	-	author_recog	0.317	**	0.001
care_about_style	-	EQ	0.089		0.371
like_fiction	-	num_novels_lastyr	0.614	***	< .001
like_fiction	-	often_read	0.644	***	< .001
like_fiction	-	IRI_fantasy	0.389	***	< .001
like_fiction	-	need_for_cognition	0.191		0.052
like_fiction	-	need_for_affect	0.019		0.849
like_fiction	-	author_recog	0.234	*	0.017
like_fiction	-	EQ	-0.028		0.781
num_novels_lastyr	-	often_read	0.597	***	< .001
num_novels_lastyr	-	IRI_fantasy	0.214	*	0.029
num_novels_lastyr	-	need_for_cognition	0.124		0.21
num_novels_lastyr	-	need_for_affect	-0.108		0.274
num_novels_lastyr	-	author_recog	0.249	*	0.011
num_novels_lastyr	-	EQ	-0.175		0.075
often_read	-	IRI_fantasy	0.158		0.108
often_read	-	need_for_cognition	0.177		0.072
often_read	-	need_for_affect	-0.1		0.31
often_read	-	author_recog	0.364	***	< .001
often_read	-	EQ	-0.141		0.152
IRI_fantasy	-	need_for_cognition	0.329	***	< .001
IRI_fantasy	-	need_for_affect	0.113		0.253
IRI_fantasy	-	author_recog	0.079		0.424
IRI_fantasy	-	EQ	0.122		0.218
need_for_cognition	-	need_for_affect	0.193	*	0.05
need_for_cognition	-	author_recog	0.162		0.1
need_for_cognition	-	EQ	0.05		0.615
need_for_affect	-	author_recog	0.042		0.675
need_for_affect	-	EQ	0.357	***	< .001
author_recog	-	EQ	-0.003		0.979
* p < .05, ** p < .01, *** p < .001
